# Supplementary material for: Coral Genetic Structure in the Western Indian Ocean Mirrors Ocean Circulation and Thermal Stress History
Source: Evol Appl. 2026 Feb 17;19(2):e70206. doi: 10.1111/eva.70206 (PMC12913226; doi:10.1111/eva.70206)
Supplement: Supplementary file 3 — Data S3: eva70206‐sup‐0003‐DataS3.xlsx. [file EVA-19-e70206-s003.xlsx]

## Sheet: SuppTableS6_TopGenes_Acropora
Coral genetic structure in the Western Indian Ocean mirrors ocean circulation and thermal stress history
Suppl. Table S6. SetRank Gene Ontology (GO) term enrichment analysis performed on candidate loci under selection identified from multivariate GEAs for Acropora muricata and Pocillopora damicornis. Columns show species (A. muricata, P. damicornis), information on significant loci (genomic position, RDA-derived significance values), associated annotated gene information (name, position), associated…
Species	CHROM_Name	CHROM_Number	Position	Loci_Name	RDA_pvalue	RDA_qvalue	Gene_Name	Gene_start	Gene_end	UP_Protein_name	GO_term	GO_description	database	GOterm_size	setRank_score	setRank_pvalue	setRank_pvaluecorrect	setRank_pvalueadjusted	GO_mf
A_muricata	NW_025322767.1	110	884961	52844001-24-G/A	3.0035e-14	2.01658e-10	LOC114961419	836519	875706	Glycine receptor subunit alpha-3	GO:0022852	glycine-gated chloride ion channel activity	MF	4	0.00639948	1	1.47689e-06	0.000153596	excitatory extracellular ligand-gated ion channel activity [GO:0005231]; extracellularly glycine-gated chloride channel activity [GO:0016934]; glycine binding [GO:0016594]; glycine-gated chloride ion channel activity [GO:0022852]; metal ion binding [GO:0046872]; neurotransmitter receptor activity [GO:0030594]; transmembrane signaling receptor activity [GO:0004888]; transmitter-gated ion channel a…
A_muricata	NW_025322767.1	110	884961	52844001-24-G/A	3.0035e-14	2.01658e-10	LOC122953186	858558	875569	Glycine receptor subunit alpha-3	GO:0022852	glycine-gated chloride ion channel activity	MF	4	0.00639948	1	1.47689e-06	0.000153596	excitatory extracellular ligand-gated ion channel activity [GO:0005231]; extracellularly glycine-gated chloride channel activity [GO:0016934]; glycine binding [GO:0016594]; glycine-gated chloride ion channel activity [GO:0022852]; metal ion binding [GO:0046872]; neurotransmitter receptor activity [GO:0030594]; transmembrane signaling receptor activity [GO:0004888]; transmitter-gated ion channel a…
A_muricata	NW_025322767.1	110	884961	52844001-24-G/A	3.0035e-14	2.01658e-10	LOC114961422	877094	884897	Serine/threonine-protein kinase STK11 (EC 2.7.11.1) (Liver kinase B1 homolog) (LKB1)	GO:0019901	protein kinase binding	MF	113	0.011839	1	0.00439532	0.00393081	ATP binding [GO:0005524]; magnesium ion binding [GO:0000287]; p53 binding [GO:0002039]; protein kinase activator activity [GO:0030295]; protein kinase binding [GO:0019901]; protein serine kinase activity [GO:0106310]; protein serine/threonine kinase activity [GO:0004674]
A_muricata	NW_025322767.1	110	884961	52844001-24-G/A	3.0035e-14	2.01658e-10	LOC114961422	877094	884897	Serine/threonine-protein kinase STK11 (EC 2.7.11.1) (Liver kinase B1 homolog) (LKB1)	GO:0004674	protein serine/threonine kinase activity	MF	96	0.00639948	1	0.0389094	0.00393081	ATP binding [GO:0005524]; magnesium ion binding [GO:0000287]; p53 binding [GO:0002039]; protein kinase activator activity [GO:0030295]; protein kinase binding [GO:0019901]; protein serine kinase activity [GO:0106310]; protein serine/threonine kinase activity [GO:0004674]
A_muricata	NW_025322856.1	174	39307	100859848-8-T/C	1.14337e-12	3.83835e-09	LOC114959667	33569	73979	Unconventional myosin-IXb (Unconventional myosin-9b)	GO:0005516	calmodulin binding	MF	73	0.0219022	0.0799752	0.0139747	0.00393081	actin binding [GO:0003779]; actin filament binding [GO:0051015]; ADP binding [GO:0043531]; ATP binding [GO:0005524]; ATP hydrolysis activity [GO:0016887]; ATP-dependent protein binding [GO:0043008]; calmodulin binding [GO:0005516]; GTPase activator activity [GO:0005096]; microfilament motor activity [GO:0000146]; Roundabout binding [GO:0048495]; small GTPase binding [GO:0031267]; zinc ion binding…
A_muricata	NW_025322856.1	174	39307	100859848-8-T/C	1.14337e-12	3.83835e-09	LOC114959667	33569	73979	Unconventional myosin-IXb (Unconventional myosin-9b)	GO:0051015	actin filament binding	MF	64	0.00639948	1	0.0438354	0.00393081	actin binding [GO:0003779]; actin filament binding [GO:0051015]; ADP binding [GO:0043531]; ATP binding [GO:0005524]; ATP hydrolysis activity [GO:0016887]; ATP-dependent protein binding [GO:0043008]; calmodulin binding [GO:0005516]; GTPase activator activity [GO:0005096]; microfilament motor activity [GO:0000146]; Roundabout binding [GO:0048495]; small GTPase binding [GO:0031267]; zinc ion binding…
A_muricata	NC_058078.1	13	17768668	43554856-28-G/A	7.85e-09	3.51372e-06	LOC114959565	17757949	17771710	Tyrosine-protein phosphatase non-receptor type 5 (EC 3.1.3.48) (Neural-specific protein-tyrosine phosphatase) (Striatum-enriched protein-tyrosine phosphatase) (STEP)	GO:0019901	protein kinase binding	MF	113	0.011839	1	0.00439532	0.00393081	glutamate receptor binding [GO:0035254]; identical protein binding [GO:0042802]; mitogen-activated protein kinase binding [GO:0051019]; phosphotyrosine residue binding [GO:0001784]; protein kinase binding [GO:0019901]; protein tyrosine phosphatase activity [GO:0004725]
A_muricata	NC_058078.1	13	17768668	43554856-28-G/A	7.85e-09	3.51372e-06	LOC114959566	17771801	17786098	Tyrosine-protein phosphatase non-receptor type 5 (EC 3.1.3.48) (Neural-specific protein-tyrosine phosphatase) (Striatum-enriched protein-tyrosine phosphatase) (STEP)	GO:0019901	protein kinase binding	MF	113	0.011839	1	0.00439532	0.00393081	phosphotyrosine residue binding [GO:0001784]; protein kinase binding [GO:0019901]; protein tyrosine phosphatase activity [GO:0004725]
A_muricata	NC_058069.1	4	9809433	85819711-17-G/A	1.35405e-07	2.71928e-05	LOC114950294	9760428	9802622	Myosin light chain kinase, smooth muscle (MLCK) (smMLCK) (EC 2.7.11.18) (Kinase-related protein) (KRP) (Telokin) [Cleaved into: Myosin light chain kinase, smooth muscle, deglutamylated form]	GO:0005516	calmodulin binding	MF	73	0.0219022	0.0799752	0.0139747	0.00393081	actin binding [GO:0003779]; ATP binding [GO:0005524]; calmodulin binding [GO:0005516]; enzyme binding [GO:0019899]; metal ion binding [GO:0046872]; myosin light chain kinase activity [GO:0004687]; protein kinase activity [GO:0004672]
A_muricata	NC_058069.1	4	9809433	85819711-17-G/A	1.35405e-07	2.71928e-05	LOC114968144	9807835	9838222	Myosin light chain kinase, smooth muscle (MLCK) (smMLCK) (EC 2.7.11.18) (Telokin) [Cleaved into: Myosin light chain kinase, smooth muscle, deglutamylated form]	GO:0005516	calmodulin binding	MF	73	0.0219022	0.0799752	0.0139747	0.00393081	actin binding [GO:0003779]; ATP binding [GO:0005524]; calmodulin binding [GO:0005516]; metal ion binding [GO:0046872]; myosin light chain kinase activity [GO:0004687]; protein kinase activity [GO:0004672]
A_muricata	NC_058069.1	4	9809433	85819711-17-G/A	1.35405e-07	2.71928e-05	LOC114950294	9760428	9802622	Myosin light chain kinase, smooth muscle (MLCK) (smMLCK) (EC 2.7.11.18) (Kinase-related protein) (KRP) (Telokin) [Cleaved into: Myosin light chain kinase, smooth muscle, deglutamylated form]	GO:0004687	myosin light chain kinase activity	MF	2	0.00639948	1	3.81632e-05	0.00393081	actin binding [GO:0003779]; ATP binding [GO:0005524]; calmodulin binding [GO:0005516]; enzyme binding [GO:0019899]; metal ion binding [GO:0046872]; myosin light chain kinase activity [GO:0004687]; protein kinase activity [GO:0004672]
A_muricata	NC_058069.1	4	9809433	85819711-17-G/A	1.35405e-07	2.71928e-05	LOC114968144	9807835	9838222	Myosin light chain kinase, smooth muscle (MLCK) (smMLCK) (EC 2.7.11.18) (Telokin) [Cleaved into: Myosin light chain kinase, smooth muscle, deglutamylated form]	GO:0004687	myosin light chain kinase activity	MF	2	0.00639948	1	3.81632e-05	0.00393081	actin binding [GO:0003779]; ATP binding [GO:0005524]; calmodulin binding [GO:0005516]; metal ion binding [GO:0046872]; myosin light chain kinase activity [GO:0004687]; protein kinase activity [GO:0004672]
A_muricata	NC_058067.1	2	37236953	101061805-53-C/G	1.89358e-07	3.43613e-05	LOC114976656	37228228	37239780	TNF receptor-associated factor 3 (EC 2.3.2.27) (CD40 receptor-associated factor 1) (CRAF1) (CD40-binding protein) (CD40BP) (LMP1-associated protein 1) (LAP1) (RING-type E3 ubiquitin transferase TRAF3)	GO:0019901	protein kinase binding	MF	113	0.011839	1	0.00439532	0.00393081	identical protein binding [GO:0042802]; protein kinase binding [GO:0019901]; protein phosphatase binding [GO:0019903]; thioesterase binding [GO:0031996]; tumor necrosis factor receptor binding [GO:0005164]; ubiquitin protein ligase binding [GO:0031625]; ubiquitin-protein transferase activity [GO:0004842]; zinc ion binding [GO:0008270]
A_muricata	NC_058068.1	3	8972674	83603673-15-C/T	5.51657e-07	6.85904e-05	LOC114965506	8977429	8980874	Titin (EC 2.7.11.1) (Connectin) (Rhabdomyosarcoma antigen MU-RMS-40.14)	GO:0005516	calmodulin binding	MF	73	0.0219022	0.0799752	0.0139747	0.00393081	actin filament binding [GO:0051015]; actinin binding [GO:0042805]; ATP binding [GO:0005524]; calcium ion binding [GO:0005509]; calmodulin binding [GO:0005516]; enzyme binding [GO:0019899]; identical protein binding [GO:0042802]; muscle alpha-actinin binding [GO:0051371]; protease binding [GO:0002020]; protein kinase binding [GO:0019901]; protein self-association [GO:0043621]; protein serine kinas…
A_muricata	NC_058068.1	3	8972674	83603673-15-C/T	5.51657e-07	6.85904e-05	LOC114965506	8977429	8980874	Titin (EC 2.7.11.1) (Connectin) (Rhabdomyosarcoma antigen MU-RMS-40.14)	GO:0019901	protein kinase binding	MF	113	0.011839	1	0.00439532	0.00393081	actin filament binding [GO:0051015]; actinin binding [GO:0042805]; ATP binding [GO:0005524]; calcium ion binding [GO:0005509]; calmodulin binding [GO:0005516]; enzyme binding [GO:0019899]; identical protein binding [GO:0042802]; muscle alpha-actinin binding [GO:0051371]; protease binding [GO:0002020]; protein kinase binding [GO:0019901]; protein self-association [GO:0043621]; protein serine kinas…
A_muricata	NC_058068.1	3	8972674	83603673-15-C/T	5.51657e-07	6.85904e-05	LOC114965506	8977429	8980874	Titin (EC 2.7.11.1) (Connectin) (Rhabdomyosarcoma antigen MU-RMS-40.14)	GO:0004674	protein serine/threonine kinase activity	MF	96	0.00639948	1	0.0389094	0.00393081	actin filament binding [GO:0051015]; actinin binding [GO:0042805]; ATP binding [GO:0005524]; calcium ion binding [GO:0005509]; calmodulin binding [GO:0005516]; enzyme binding [GO:0019899]; identical protein binding [GO:0042802]; muscle alpha-actinin binding [GO:0051371]; protease binding [GO:0002020]; protein kinase binding [GO:0019901]; protein self-association [GO:0043621]; protein serine kinas…
A_muricata	NC_058068.1	3	8972674	83603673-15-C/T	5.51657e-07	6.85904e-05	LOC114965506	8977429	8980874	Titin (EC 2.7.11.1) (Connectin) (Rhabdomyosarcoma antigen MU-RMS-40.14)	GO:0051015	actin filament binding	MF	64	0.00639948	1	0.0438354	0.00393081	actin filament binding [GO:0051015]; actinin binding [GO:0042805]; ATP binding [GO:0005524]; calcium ion binding [GO:0005509]; calmodulin binding [GO:0005516]; enzyme binding [GO:0019899]; identical protein binding [GO:0042802]; muscle alpha-actinin binding [GO:0051371]; protease binding [GO:0002020]; protein kinase binding [GO:0019901]; protein self-association [GO:0043621]; protein serine kinas…
A_muricata	NC_058072.1	7	23932934	100306486-36-A/G	6.54291e-07	7.84461e-05	LOC114961491	23905465	23929842	Unconventional myosin-Ib (MYH-1c) (Myosin I alpha) (MMI-alpha) (MMIa)	GO:0005516	calmodulin binding	MF	73	0.0219022	0.0799752	0.0139747	0.00393081	actin filament binding [GO:0051015]; ATP binding [GO:0005524]; cadherin binding [GO:0045296]; calmodulin binding [GO:0005516]; microfilament motor activity [GO:0000146]; phosphatidylinositol-3,4,5-trisphosphate binding [GO:0005547]; phosphatidylinositol-4,5-bisphosphate binding [GO:0005546]
A_muricata	NC_058072.1	7	23932934	100306486-36-A/G	6.54291e-07	7.84461e-05	LOC114961499	23929888	23944127	Cyclin-dependent kinase 5 (EC 2.7.11.1) (Cell division protein kinase 5) (Cyclin-dependent-like kinase 5) (Serine/threonine-protein kinase PSSALRE) (Tau protein kinase II catalytic subunit) (TPKII catalytic subunit)	GO:0019901	protein kinase binding	MF	113	0.011839	1	0.00439532	0.00393081	acetylcholine receptor activator activity [GO:0030549]; ATP binding [GO:0005524]; cyclin-dependent protein serine/threonine kinase activity [GO:0004693]; ephrin receptor binding [GO:0046875]; ErbB-2 class receptor binding [GO:0005176]; ErbB-3 class receptor binding [GO:0043125]; Hsp90 protein binding [GO:0051879]; kinase activity [GO:0016301]; p53 binding [GO:0002039]; protein kinase activity [GO…
A_muricata	NC_058072.1	7	23932934	100306486-36-A/G	6.54291e-07	7.84461e-05	LOC114961499	23929888	23944127	Cyclin-dependent kinase 5 (EC 2.7.11.1) (Cell division protein kinase 5) (Cyclin-dependent-like kinase 5) (Serine/threonine-protein kinase PSSALRE) (Tau protein kinase II catalytic subunit) (TPKII catalytic subunit)	GO:0004674	protein serine/threonine kinase activity	MF	96	0.00639948	1	0.0389094	0.00393081	acetylcholine receptor activator activity [GO:0030549]; ATP binding [GO:0005524]; cyclin-dependent protein serine/threonine kinase activity [GO:0004693]; ephrin receptor binding [GO:0046875]; ErbB-2 class receptor binding [GO:0005176]; ErbB-3 class receptor binding [GO:0043125]; Hsp90 protein binding [GO:0051879]; kinase activity [GO:0016301]; p53 binding [GO:0002039]; protein kinase activity [GO…
A_muricata	NC_058072.1	7	23932934	100306486-36-A/G	6.54291e-07	7.84461e-05	LOC114961491	23905465	23929842	Unconventional myosin-Ib (MYH-1c) (Myosin I alpha) (MMI-alpha) (MMIa)	GO:0051015	actin filament binding	MF	64	0.00639948	1	0.0438354	0.00393081	actin filament binding [GO:0051015]; ATP binding [GO:0005524]; cadherin binding [GO:0045296]; calmodulin binding [GO:0005516]; microfilament motor activity [GO:0000146]; phosphatidylinositol-3,4,5-trisphosphate binding [GO:0005547]; phosphatidylinositol-4,5-bisphosphate binding [GO:0005546]
A_muricata	NW_025322644.1	44	449507	9480836-33-A/G	8.07362e-07	9.03452e-05	LOC114961672	451200	460340	Serine/threonine-protein kinase pim-2 (EC 2.7.11.1)	GO:0004674	protein serine/threonine kinase activity	MF	96	0.00639948	1	0.0389094	0.00393081	ATP binding [GO:0005524]; protein kinase activity [GO:0004672]; protein serine kinase activity [GO:0106310]; protein serine/threonine kinase activity [GO:0004674]
A_muricata	NC_058071.1	6	15590513	9815640-25-A/C	1.98147e-06	0.000192809	LOC114959681	15599076	15604135	Glutathione S-transferase omega-1 (GSTO-1) (EC 2.5.1.18) (Glutathione S-transferase omega 1-1) (GSTO 1-1) (Glutathione-dependent dehydroascorbate reductase) (EC 1.8.5.1) (Monomethylarsonic acid reductase) (MMA(V) reductase) (EC 1.20.4.2) (S-(Phenacyl)glutathione reductase) (SPG-R) (p28)	GO:0045174	glutathione dehydrogenase (ascorbate) activity	MF	2	0.00639948	1	0.00018146	0.018146	glutathione dehydrogenase (ascorbate) activity [GO:0045174]; glutathione transferase activity [GO:0004364]; methylarsonate reductase activity [GO:0050610]; oxidoreductase activity [GO:0016491]
A_muricata	NC_058071.1	6	15590513	9815640-25-A/C	1.98147e-06	0.000192809	LOC114959732	15596063	15598053	Glutathione S-transferase omega-1 (GSTO-1) (EC 2.5.1.18) (Glutathione S-transferase omega 1-1) (GSTO 1-1) (Glutathione-dependent dehydroascorbate reductase) (EC 1.8.5.1) (Monomethylarsonic acid reductase) (MMA(V) reductase) (EC 1.20.4.2) (S-(Phenacyl)glutathione reductase) (SPG-R)	GO:0045174	glutathione dehydrogenase (ascorbate) activity	MF	2	0.00639948	1	0.00018146	0.018146	glutathione dehydrogenase (ascorbate) activity [GO:0045174]; glutathione transferase activity [GO:0004364]; methylarsonate reductase activity [GO:0050610]; oxidoreductase activity [GO:0016491]
A_muricata	NC_058072.1	7	20313537	101096847-11-A/G	2.06163e-06	0.000194958	LOC114955328	20316937	20323427	Nucleotide-binding oligomerization domain-containing protein 2 (Caspase recruitment domain-containing protein 15)	GO:0019901	protein kinase binding	MF	113	0.011839	1	0.00439532	0.00393081	actin binding [GO:0003779]; ATP binding [GO:0005524]; CARD domain binding [GO:0050700]; enzyme binding [GO:0019899]; Hsp70 protein binding [GO:0030544]; Hsp90 protein binding [GO:0051879]; muramyl dipeptide binding [GO:0032500]; pattern recognition receptor activity [GO:0038187]; peptidoglycan binding [GO:0042834]; protein kinase binding [GO:0019901]; protein-containing complex binding [GO:004487…
A_muricata	NC_058078.1	13	21334612	100303186-14-T/C	2.50525e-06	0.000217636	LOC114957818	21321006	21327881	Calcium/calmodulin-dependent protein kinase type II subunit alpha (CaM kinase II subunit alpha) (CaMK-II subunit alpha) (EC 2.7.11.17)	GO:0005516	calmodulin binding	MF	73	0.0219022	0.0799752	0.0139747	0.00393081	ATP binding [GO:0005524]; calmodulin binding [GO:0005516]; calmodulin-dependent protein kinase activity [GO:0004683]; glutamate receptor binding [GO:0035254]; identical protein binding [GO:0042802]; kinase activity [GO:0016301]; metal ion binding [GO:0046872]; protein homodimerization activity [GO:0042803]; protein serine kinase activity [GO:0106310]; protein serine/threonine kinase activity [GO:…
A_muricata	NC_058078.1	13	21334612	100303186-14-T/C	2.50525e-06	0.000217636	LOC114957818	21321006	21327881	Calcium/calmodulin-dependent protein kinase type II subunit alpha (CaM kinase II subunit alpha) (CaMK-II subunit alpha) (EC 2.7.11.17)	GO:0004674	protein serine/threonine kinase activity	MF	96	0.00639948	1	0.0389094	0.00393081	ATP binding [GO:0005524]; calmodulin binding [GO:0005516]; calmodulin-dependent protein kinase activity [GO:0004683]; glutamate receptor binding [GO:0035254]; identical protein binding [GO:0042802]; kinase activity [GO:0016301]; metal ion binding [GO:0046872]; protein homodimerization activity [GO:0042803]; protein serine kinase activity [GO:0106310]; protein serine/threonine kinase activity [GO:…
A_muricata	NC_058069.1	4	14832324	85820846-29-G/C	3.14969e-06	0.000251755	LOC114972480	14839781	14843619	Beta-1,3-galactosyltransferase 4 (Beta-1,3-GalTase 4) (Beta3Gal-T4) (Beta3GalT4) (GalT4) (b3Gal-T4) (EC 2.4.1.62) (Gal-T2) (Ganglioside galactosyltransferase) (UDP-galactose:beta-N-acetyl-galactosamine-beta-1,3-galactosyltransferase)	GO:0019901	protein kinase binding	MF	113	0.011839	1	0.00439532	0.00393081	ganglioside galactosyltransferase activity [GO:0047915]; glycosyltransferase activity [GO:0016757]; protein kinase binding [GO:0019901]; UDP-galactose:beta-N-acetylglucosamine beta-1,3-galactosyltransferase activity [GO:0008499]
A_muricata	NC_058070.1	5	22819161	26734747-55-A/T	4.4944e-06	0.000335288	LOC114972449	22798596	22827964	Serine/threonine-protein kinase Nek1 (EC 2.7.11.1) (Never in mitosis A-related kinase 1) (NimA-related protein kinase 1) (Renal carcinoma antigen NY-REN-55)	GO:0004674	protein serine/threonine kinase activity	MF	96	0.00639948	1	0.0389094	0.00393081	14-3-3 protein binding [GO:0071889]; ATP binding [GO:0005524]; kinase activity [GO:0016301]; metal ion binding [GO:0046872]; protein kinase activity [GO:0004672]; protein serine kinase activity [GO:0106310]; protein serine/threonine kinase activity [GO:0004674]; protein tyrosine kinase activity [GO:0004713]
A_muricata	NC_058070.1	5	3759914	100952560-43-G/T	5.69272e-06	0.000406612	LOC114959817	3756560	3765421	Dual serine/threonine and tyrosine protein kinase (EC 2.7.12.1) (Dusty protein kinase) (Dusty PK) (Receptor-interacting serine/threonine-protein kinase 5)	GO:0004674	protein serine/threonine kinase activity	MF	96	0.00639948	1	0.0389094	0.00393081	ATP binding [GO:0005524]; protein serine kinase activity [GO:0106310]; protein serine/threonine kinase activity [GO:0004674]; protein serine/threonine/tyrosine kinase activity [GO:0004712]; protein tyrosine kinase activity [GO:0004713]
A_muricata	NW_025322778.1	121	309866	9421636-22-A/C	6.38569e-06	0.000442002	LOC114967991	306995	314128	Acid-sensing ion channel 4-A (ASIC4-A) (Acid-sensing ion channel 4.1) (Amiloride-sensitive cation channel 4-A) (ZASIC4.1)	GO:0015280	ligand-gated sodium channel activity	MF	18	0.00639948	1	0.000168487	0.0170172	cation channel activity [GO:0005261]; ligand-gated sodium channel activity [GO:0015280]; voltage-gated sodium channel activity [GO:0005248]
A_muricata	NC_058066.1	1	24797976	101015071-52-T/A	7.91687e-06	0.000511103	LOC114971842	24798678	24840835	Ras GTPase-activating-like protein IQGAP1 (p195)	GO:0005516	calmodulin binding	MF	73	0.0219022	0.0799752	0.0139747	0.00393081	actin filament binding [GO:0051015]; cadherin binding [GO:0045296]; calcium ion binding [GO:0005509]; calmodulin binding [GO:0005516]; GTPase activator activity [GO:0005096]; GTPase inhibitor activity [GO:0005095]; MAP-kinase scaffold activity [GO:0005078]; molecular adaptor activity [GO:0060090]; phosphatidylinositol-3,4,5-trisphosphate binding [GO:0005547]; protein domain specific binding [GO:0…
A_muricata	NC_058066.1	1	24797976	101015071-52-T/A	7.91687e-06	0.000511103	LOC114971842	24798678	24840835	Ras GTPase-activating-like protein IQGAP1 (p195)	GO:0019901	protein kinase binding	MF	113	0.011839	1	0.00439532	0.00393081	actin filament binding [GO:0051015]; cadherin binding [GO:0045296]; calcium ion binding [GO:0005509]; calmodulin binding [GO:0005516]; GTPase activator activity [GO:0005096]; GTPase inhibitor activity [GO:0005095]; MAP-kinase scaffold activity [GO:0005078]; molecular adaptor activity [GO:0060090]; phosphatidylinositol-3,4,5-trisphosphate binding [GO:0005547]; protein domain specific binding [GO:0…
A_muricata	NC_058066.1	1	24797976	101015071-52-T/A	7.91687e-06	0.000511103	LOC114971842	24798678	24840835	Ras GTPase-activating-like protein IQGAP1 (p195)	GO:0051015	actin filament binding	MF	64	0.00639948	1	0.0438354	0.00393081	actin filament binding [GO:0051015]; cadherin binding [GO:0045296]; calcium ion binding [GO:0005509]; calmodulin binding [GO:0005516]; GTPase activator activity [GO:0005096]; GTPase inhibitor activity [GO:0005095]; MAP-kinase scaffold activity [GO:0005078]; molecular adaptor activity [GO:0060090]; phosphatidylinositol-3,4,5-trisphosphate binding [GO:0005547]; protein domain specific binding [GO:0…
A_muricata	NC_058071.1	6	15621695	11491806-11-G/A	1.24991e-05	0.000717267	LOC114959663	15618805	15633368	Hormonally up-regulated neu tumor-associated kinase (EC 2.7.11.1) (Serine/threonine-protein kinase MAK-V)	GO:0004674	protein serine/threonine kinase activity	MF	96	0.00639948	1	0.0389094	0.00393081	ATP binding [GO:0005524]; protein kinase activity [GO:0004672]; protein serine kinase activity [GO:0106310]; protein serine/threonine kinase activity [GO:0004674]
A_muricata	NC_058071.1	6	10537757	43544609-25-T/C	1.38943e-05	0.000764654	LOC114955680	10524177	10538500	Utrophin (Dystrophin-related protein 1) (DRP-1)	GO:0019901	protein kinase binding	MF	113	0.011839	1	0.00439532	0.00393081	actin binding [GO:0003779]; actin filament binding [GO:0051015]; integrin binding [GO:0005178]; protein kinase binding [GO:0019901]; vinculin binding [GO:0017166]; zinc ion binding [GO:0008270]
A_muricata	NC_058071.1	6	10537757	43544609-25-T/C	1.38943e-05	0.000764654	LOC114955680	10524177	10538500	Utrophin (Dystrophin-related protein 1) (DRP-1)	GO:0051015	actin filament binding	MF	64	0.00639948	1	0.0438354	0.00393081	actin binding [GO:0003779]; actin filament binding [GO:0051015]; integrin binding [GO:0005178]; protein kinase binding [GO:0019901]; vinculin binding [GO:0017166]; zinc ion binding [GO:0008270]
A_muricata	NC_058079.1	14	394175	9433992-13-C/A	1.78213e-05	0.000899655	LOC114968588	374691	394823	Two pore calcium channel protein 1 (Voltage-dependent calcium channel protein TPC1)	GO:0015280	ligand-gated sodium channel activity	MF	18	0.00639948	1	0.000168487	0.0170172	identical protein binding [GO:0042802]; intracellular phosphatidylinositol-3,5-bisphosphate-sensitive cation channel activity [GO:0097682]; ligand-gated sodium channel activity [GO:0015280]; NAADP-sensitive calcium-release channel activity [GO:0072345]; phosphatidylinositol-3,5-bisphosphate binding [GO:0080025]; protein homodimerization activity [GO:0042803]; syntaxin binding [GO:0019905]; voltag…
A_muricata	NC_058079.1	14	14358259	39064607-7-T/G	2.12219e-05	0.00101776	LOC114956106	14363258	14387965	Microtubule-associated serine/threonine-protein kinase 4 (EC 2.7.11.1)	GO:0004674	protein serine/threonine kinase activity	MF	96	0.00639948	1	0.0389094	0.00393081	ATP binding [GO:0005524]; magnesium ion binding [GO:0000287]; protein serine kinase activity [GO:0106310]; protein serine/threonine kinase activity [GO:0004674]
A_muricata	NC_058078.1	13	19587076	100784442-24-T/G	3.05208e-05	0.00132501	LOC114966293	19577632	19591005	Two pore calcium channel protein 1 (Voltage-dependent calcium channel protein TPC1)	GO:0015280	ligand-gated sodium channel activity	MF	18	0.00639948	1	0.000168487	0.0170172	identical protein binding [GO:0042802]; intracellular phosphatidylinositol-3,5-bisphosphate-sensitive cation channel activity [GO:0097682]; ligand-gated sodium channel activity [GO:0015280]; NAADP-sensitive calcium-release channel activity [GO:0072345]; phosphatidylinositol-3,5-bisphosphate binding [GO:0080025]; protein homodimerization activity [GO:0042803]; syntaxin binding [GO:0019905]; voltag…
A_muricata	NC_058068.1	3	4180040	100785321-27-T/C	4.1147e-05	0.00164418	LOC114957458	4174081	4202088	Nitric oxide synthase, brain (EC 1.14.13.39) (Constitutive NOS) (NC-NOS) (NOS type I) (Neuronal NOS) (N-NOS) (nNOS) (Peptidyl-cysteine S-nitrosylase NOS1) (bNOS)	GO:0005516	calmodulin binding	MF	73	0.0219022	0.0799752	0.0139747	0.00393081	ATPase binding [GO:0051117]; cadmium ion binding [GO:0046870]; calcium-dependent protein binding [GO:0048306]; calmodulin binding [GO:0005516]; enzyme binding [GO:0019899]; flavin adenine dinucleotide binding [GO:0050660]; FMN binding [GO:0010181]; heme binding [GO:0020037]; identical protein binding [GO:0042802]; NADP binding [GO:0050661]; NADPH binding [GO:0070402]; nitric-oxide synthase activi…
A_muricata	NC_058066.1	1	4014597	100962718-5-T/C	4.58644e-05	0.00172999	LOC114966177	4000525	4011689	Serine/threonine-protein kinase pim-3 (EC 2.7.11.1) (qpim)	GO:0004674	protein serine/threonine kinase activity	MF	96	0.00639948	1	0.0389094	0.00393081	ATP binding [GO:0005524]; protein serine kinase activity [GO:0106310]; protein serine/threonine kinase activity [GO:0004674]
A_muricata	NC_058069.1	4	4468410	9448820-26-C/T	6.29899e-05	0.00208335	LOC114970819	4467451	4503991	Polycystin-1 (PC1) (Autosomal dominant polycystic kidney disease 1 protein)	GO:0019901	protein kinase binding	MF	113	0.011839	1	0.00439532	0.00393081	calcium channel activity [GO:0005262]; carbohydrate binding [GO:0030246]; protein domain specific binding [GO:0019904]; protein kinase binding [GO:0019901]; transmembrane transporter binding [GO:0044325]; Wnt receptor activity [GO:0042813]
A_muricata	NW_025322788.1	128	153273	9816135-55-A/G	7.31984e-05	0.00230729	LOC114956814	146664	152728	Calcium/calmodulin-dependent protein kinase type II alpha chain (CaM-kinase II alpha chain) (EC 2.7.11.17)	GO:0005516	calmodulin binding	MF	73	0.0219022	0.0799752	0.0139747	0.00393081	ATP binding [GO:0005524]; calmodulin binding [GO:0005516]; calmodulin-dependent protein kinase activity [GO:0004683]; protein serine kinase activity [GO:0106310]; protein serine/threonine kinase activity [GO:0004674]
A_muricata	NW_025322788.1	128	153273	9816135-55-A/G	7.31984e-05	0.00230729	LOC114956814	146664	152728	Calcium/calmodulin-dependent protein kinase type II alpha chain (CaM-kinase II alpha chain) (EC 2.7.11.17)	GO:0004674	protein serine/threonine kinase activity	MF	96	0.00639948	1	0.0389094	0.00393081	ATP binding [GO:0005524]; calmodulin binding [GO:0005516]; calmodulin-dependent protein kinase activity [GO:0004683]; protein serine kinase activity [GO:0106310]; protein serine/threonine kinase activity [GO:0004674]
A_muricata	NC_058077.1	12	17573548	9429825-47-G/A	8.24055e-05	0.00248108	LOC114956695	17581590	17587237	Growth factor receptor-bound protein 2 (Adapter protein GRB2) (SH2/SH3 adapter GRB2)	GO:0019901	protein kinase binding	MF	113	0.011839	1	0.00439532	0.00393081	enzyme binding [GO:0019899]; ephrin receptor binding [GO:0046875]; epidermal growth factor receptor binding [GO:0005154]; identical protein binding [GO:0042802]; insulin receptor substrate binding [GO:0043560]; neurotrophin TRKA receptor binding [GO:0005168]; phosphoprotein binding [GO:0051219]; phosphotyrosine residue binding [GO:0001784]; protein domain specific binding [GO:0019904]; protein ki…
A_muricata	NC_058067.1	2	1170176	9455888-41-G/A	8.30637e-05	0.00248973	LOC114962568	1149527	1160428	Protein regulator of cytokinesis 1	GO:0019901	protein kinase binding	MF	113	0.011839	1	0.00439532	0.00393081	identical protein binding [GO:0042802]; kinesin binding [GO:0019894]; microtubule binding [GO:0008017]; protein kinase binding [GO:0019901]
A_muricata	NW_025322642.1	42	724615	100786418-19-G/A	8.74952e-05	0.00256529	LOC114962707	721390	737728	Sacsin (DnaJ homolog subfamily C member 29) (DNAJC29)	GO:0051087	chaperone binding	MF	28	0.011839	1	0.000227249	0.0224977	chaperone binding [GO:0051087]; Hsp70 protein binding [GO:0030544]; proteasome binding [GO:0070628]
A_muricata	NW_025322642.1	42	724615	100786418-19-G/A	8.74952e-05	0.00256529	LOC114962707	721390	737728	Sacsin (DnaJ homolog subfamily C member 29) (DNAJC29)	GO:0070628	proteasome binding	MF	11	0.00639948	1	0.000227249	0.0224977	chaperone binding [GO:0051087]; Hsp70 protein binding [GO:0030544]; proteasome binding [GO:0070628]
A_muricata	NW_025322637.1	37	385436	43564282-53-T/A	0.000102472	0.00283774	LOC122950455	379270	382434	Phosphoinositide 3-kinase regulatory subunit 4 (PI3-kinase regulatory subunit 4) (EC 2.7.11.1) (PI3-kinase p150 subunit) (Phosphoinositide 3-kinase adaptor protein)	GO:0004674	protein serine/threonine kinase activity	MF	96	0.00639948	1	0.0389094	0.00393081	ATP binding [GO:0005524]; protein kinase activity [GO:0004672]; protein serine kinase activity [GO:0106310]; protein serine/threonine kinase activity [GO:0004674]
A_muricata	NC_058076.1	11	11316335	9365700-21-T/C	0.0001113	0.00297066	LOC114967839	11316615	11326465	Hypoxia-inducible factor 1-alpha (HIF-1-alpha) (HIF1-alpha) (ARNT-interacting protein) (Basic-helix-loop-helix-PAS protein MOP1) (Class E basic helix-loop-helix protein 78) (bHLHe78) (Member of PAS protein 1) (PAS domain-containing protein 8)	GO:0019901	protein kinase binding	MF	113	0.011839	1	0.00439532	0.00393081	DNA-binding transcription activator activity [GO:0001216]; DNA-binding transcription activator activity, RNA polymerase II-specific [GO:0001228]; DNA-binding transcription factor activity [GO:0003700]; DNA-binding transcription factor activity, RNA polymerase II-specific [GO:0000981]; E-box binding [GO:0070888]; enzyme binding [GO:0019899]; histone deacetylase binding [GO:0042826]; Hsp90 protein …
A_muricata	NC_058075.1	10	16614680	85367621-61-G/C	0.000125421	0.00320187	LOC114953357	16617019	16633467	Acid-sensing ion channel 3 (ASIC3) (hASIC3) (Amiloride-sensitive cation channel 3) (Neuronal amiloride-sensitive cation channel 3) (Testis sodium channel 1) (hTNaC1)	GO:0015280	ligand-gated sodium channel activity	MF	18	0.00639948	1	0.000168487	0.0170172	acid-sensing ion channel activity [GO:0044736]; cation channel activity [GO:0005261]; enterobactin transmembrane transporter activity [GO:0042931]; ligand-gated sodium channel activity [GO:0015280]; sodium channel activity [GO:0005272]
A_muricata	NC_058067.1	2	31778761	9485203-49-A/G	0.000134043	0.00333224	LOC114955791	31769486	31780125	Serine/threonine-protein kinase haspin (EC 2.7.11.1) (Germ cell-specific gene 2 protein) (Haploid germ cell-specific nuclear protein kinase)	GO:0004674	protein serine/threonine kinase activity	MF	96	0.00639948	1	0.0389094	0.00393081	ATP binding [GO:0005524]; DNA binding [GO:0003677]; histone kinase activity [GO:0035173]; histone kinase activity (H3-T3 specific) [GO:0072354]; protein kinase activity [GO:0004672]; protein serine kinase activity [GO:0106310]; protein serine/threonine kinase activity [GO:0004674]
A_muricata	NC_058079.1	14	16321360	84467829-10-C/T	0.000143163	0.00345806	LOC114956530	16310547	16314180	Extracellular calcium-sensing receptor (CaR) (CaSR) (hCasR) (Parathyroid cell calcium-sensing receptor 1) (PCaR1)	GO:0019901	protein kinase binding	MF	113	0.011839	1	0.00439532	0.00393081	amino acid binding [GO:0016597]; calcium ion binding [GO:0005509]; G protein-coupled receptor activity [GO:0004930]; identical protein binding [GO:0042802]; integrin binding [GO:0005178]; phosphatidylinositol phospholipase C activity [GO:0004435]; protein homodimerization activity [GO:0042803]; protein kinase binding [GO:0019901]; transmembrane transporter binding [GO:0044325]
A_muricata	NC_058077.1	12	6761777	9435934-24-C/T	0.000166772	0.00383467	LOC114973416	6748991	6766817	Myosin-2 (Myosin heavy chain 2) (Myosin heavy chain 2a) (MyHC-2a) (Myosin heavy chain IIa) (MyHC-IIa) (Myosin heavy chain, skeletal muscle, adult 2)	GO:0005516	calmodulin binding	MF	73	0.0219022	0.0799752	0.0139747	0.00393081	actin filament binding [GO:0051015]; ATP binding [GO:0005524]; calmodulin binding [GO:0005516]; microfilament motor activity [GO:0000146]
A_muricata	NC_058077.1	12	6761777	9435934-24-C/T	0.000166772	0.00383467	LOC114973416	6748991	6766817	Myosin-2 (Myosin heavy chain 2) (Myosin heavy chain 2a) (MyHC-2a) (Myosin heavy chain IIa) (MyHC-IIa) (Myosin heavy chain, skeletal muscle, adult 2)	GO:0051015	actin filament binding	MF	64	0.00639948	1	0.0438354	0.00393081	actin filament binding [GO:0051015]; ATP binding [GO:0005524]; calmodulin binding [GO:0005516]; microfilament motor activity [GO:0000146]
A_muricata	NC_058066.1	1	1606687	39062834-66-G/C	0.000200497	0.00425999	LOC114953006	1614196	1635057	Kinesin-like protein KIF14	GO:0019901	protein kinase binding	MF	113	0.011839	1	0.00439532	0.00393081	ATP binding [GO:0005524]; ATP hydrolysis activity [GO:0016887]; microtubule binding [GO:0008017]; microtubule motor activity [GO:0003777]; PDZ domain binding [GO:0030165]; plus-end-directed microtubule motor activity [GO:0008574]; protein kinase binding [GO:0019901]; tubulin binding [GO:0015631]
A_muricata	NC_058074.1	9	11520129	9470138-40-G/A	0.000210205	0.0043967	LOC114957582	11526449	11538671	AP2-associated protein kinase 1 (EC 2.7.11.1) (Adaptor-associated kinase 1)	GO:0004674	protein serine/threonine kinase activity	MF	96	0.00639948	1	0.0389094	0.00393081	AP-2 adaptor complex binding [GO:0035612]; ATP binding [GO:0005524]; Notch binding [GO:0005112]; protein serine kinase activity [GO:0106310]; protein serine/threonine kinase activity [GO:0004674]
A_muricata	NC_058067.1	2	19045479	9453627-41-C/T	0.000219883	0.00451913	LOC114964815	19029376	19037035	Rho-related BTB domain-containing protein 1	GO:0019901	protein kinase binding	MF	113	0.011839	1	0.00439532	0.00393081	GTP binding [GO:0005525]; GTPase activity [GO:0003924]; protein kinase binding [GO:0019901]
A_muricata	NC_058066.1	1	10309722	43544868-16-T/A	0.000220097	0.00451913	LOC114961605	10316099	10331275	Fibronectin (FN) [Cleaved into: Anastellin]	GO:0051087	chaperone binding	MF	28	0.011839	1	0.000227249	0.0224977	chaperone binding [GO:0051087]; disordered domain specific binding [GO:0097718]; enzyme binding [GO:0019899]; heparin binding [GO:0008201]; identical protein binding [GO:0042802]; integrin binding [GO:0005178]; mercury ion binding [GO:0045340]; peptidase activator activity [GO:0016504]; protease binding [GO:0002020]; protein C-terminus binding [GO:0008022]; proteoglycan binding [GO:0043394]; sign…
A_muricata	NW_025322769.1	112	432743	101173887-67-T/G	0.000262315	0.00513802	LOC122953258	440156	455746	Leucine-rich repeat serine/threonine-protein kinase 2 (EC 2.7.11.1) (EC 3.6.5.-)	GO:0004674	protein serine/threonine kinase activity	MF	96	0.00639948	1	0.0389094	0.00393081	actin binding [GO:0003779]; ATP binding [GO:0005524]; beta-catenin destruction complex binding [GO:1904713]; clathrin binding [GO:0030276]; GTP binding [GO:0005525]; GTP-dependent protein kinase activity [GO:0034211]; GTPase activator activity [GO:0005096]; GTPase activity [GO:0003924]; identical protein binding [GO:0042802]; JUN kinase kinase kinase activity [GO:0004706]; kinase activity [GO:001…
A_muricata	NW_025322778.1	121	343115	9476628-49-T/C	0.000272001	0.00524783	LOC114968007	327446	338876	Acid-sensing ion channel 4-A (ASIC4-A) (Acid-sensing ion channel 4.1) (Amiloride-sensitive cation channel 4-A) (ZASIC4.1)	GO:0015280	ligand-gated sodium channel activity	MF	18	0.00639948	1	0.000168487	0.0170172	cation channel activity [GO:0005261]; ligand-gated sodium channel activity [GO:0015280]; voltage-gated sodium channel activity [GO:0005248]
A_muricata	NC_058066.1	1	32542220	9468579-30-G/A	0.000323817	0.00602256	LOC114953830	32513436	32533340	Amiloride-sensitive sodium channel subunit alpha (Alpha-NaCH) (Epithelial Na(+) channel subunit alpha) (Alpha-ENaC) (Nonvoltage-gated sodium channel 1 subunit alpha) (SCNEA)	GO:0015280	ligand-gated sodium channel activity	MF	18	0.00639948	1	0.000168487	0.0170172	ligand-gated sodium channel activity [GO:0015280]
A_muricata	NC_058066.1	1	32402573	9464835-14-G/A	0.000352721	0.00643534	LOC114953760	32397776	32411811	Amiloride-sensitive sodium channel subunit alpha (Alpha-NaCH) (Epithelial Na(+) channel subunit alpha) (Alpha-ENaC) (Nonvoltage-gated sodium channel 1 subunit alpha) (SCNEA)	GO:0015280	ligand-gated sodium channel activity	MF	18	0.00639948	1	0.000168487	0.0170172	ligand-gated sodium channel activity [GO:0015280]
A_muricata	NC_058066.1	1	32402573	9464835-14-G/A	0.000352721	0.00643534	LOC114953872	32386108	32396174	Amiloride-sensitive sodium channel subunit alpha (Alpha-NaCH) (Epithelial Na(+) channel subunit alpha) (Alpha-ENaC) (Nonvoltage-gated sodium channel 1 subunit alpha) (SCNEA)	GO:0015280	ligand-gated sodium channel activity	MF	18	0.00639948	1	0.000168487	0.0170172	ligand-gated sodium channel activity [GO:0015280]
A_muricata	NC_058075.1	10	2068230	100861148-47-T/A	0.00039636	0.00691221	LOC114966040	2048058	2071396	Serine/threonine-protein kinase TBK1 (EC 2.7.11.1) (NF-kappa-B-activating kinase) (T2K) (TANK-binding kinase 1)	GO:0004674	protein serine/threonine kinase activity	MF	96	0.00639948	1	0.0389094	0.00393081	ATP binding [GO:0005524]; identical protein binding [GO:0042802]; nucleic acid binding [GO:0003676]; phosphoprotein binding [GO:0051219]; protein kinase activity [GO:0004672]; protein phosphatase binding [GO:0019903]; protein serine kinase activity [GO:0106310]; protein serine/threonine kinase activity [GO:0004674]
A_muricata	NC_058074.1	9	4178837	65026148-34-G/A	0.000541689	0.00868009	LOC114970113	4176738	4182770	Putative beta-hexosaminidase (EC 3.2.1.52) (Beta-N-acetylhexosaminidase) (Chitobiase) (N-acetyl-beta-glucosaminidase)	GO:0004563	beta-N-acetylhexosaminidase activity	MF	6	0.011839	1	5.47243e-05	0.00558188	beta-N-acetylhexosaminidase activity [GO:0004563]; N-acetyl-beta-D-galactosaminidase activity [GO:0102148]; polysaccharide binding [GO:0030247]
A_muricata	NC_058074.1	9	4178837	65026148-34-G/A	0.000541689	0.00868009	LOC114970115	4162413	4171645	Putative beta-hexosaminidase (EC 3.2.1.52) (Beta-N-acetylhexosaminidase) (Chitobiase) (N-acetyl-beta-glucosaminidase)	GO:0004563	beta-N-acetylhexosaminidase activity	MF	6	0.011839	1	5.47243e-05	0.00558188	beta-N-acetylhexosaminidase activity [GO:0004563]; N-acetyl-beta-D-galactosaminidase activity [GO:0102148]; polysaccharide binding [GO:0030247]
A_muricata	NC_058074.1	9	4178837	65026148-34-G/A	0.000541689	0.00868009	LOC122962684	4170770	4174523	Putative beta-hexosaminidase (EC 3.2.1.52) (Beta-N-acetylhexosaminidase) (Chitobiase) (N-acetyl-beta-glucosaminidase)	GO:0004563	beta-N-acetylhexosaminidase activity	MF	6	0.011839	1	5.47243e-05	0.00558188	beta-N-acetylhexosaminidase activity [GO:0004563]; N-acetyl-beta-D-galactosaminidase activity [GO:0102148]; polysaccharide binding [GO:0030247]
A_muricata	NC_058074.1	9	4178837	65026148-34-G/A	0.000541689	0.00868009	LOC122962769	4183714	4190612	Putative beta-hexosaminidase (EC 3.2.1.52) (Beta-N-acetylhexosaminidase) (Chitobiase) (N-acetyl-beta-glucosaminidase)	GO:0004563	beta-N-acetylhexosaminidase activity	MF	6	0.011839	1	5.47243e-05	0.00558188	beta-N-acetylhexosaminidase activity [GO:0004563]; N-acetyl-beta-D-galactosaminidase activity [GO:0102148]; polysaccharide binding [GO:0030247]
A_muricata	NC_058074.1	9	4178837	65026148-34-G/A	0.000541689	0.00868009	LOC114970113	4176738	4182770	Putative beta-hexosaminidase (EC 3.2.1.52) (Beta-N-acetylhexosaminidase) (Chitobiase) (N-acetyl-beta-glucosaminidase)	GO:0030247	polysaccharide binding	MF	5	0.00639948	1	5.47243e-05	0.00558188	beta-N-acetylhexosaminidase activity [GO:0004563]; N-acetyl-beta-D-galactosaminidase activity [GO:0102148]; polysaccharide binding [GO:0030247]
A_muricata	NC_058074.1	9	4178837	65026148-34-G/A	0.000541689	0.00868009	LOC114970115	4162413	4171645	Putative beta-hexosaminidase (EC 3.2.1.52) (Beta-N-acetylhexosaminidase) (Chitobiase) (N-acetyl-beta-glucosaminidase)	GO:0030247	polysaccharide binding	MF	5	0.00639948	1	5.47243e-05	0.00558188	beta-N-acetylhexosaminidase activity [GO:0004563]; N-acetyl-beta-D-galactosaminidase activity [GO:0102148]; polysaccharide binding [GO:0030247]
A_muricata	NC_058074.1	9	4178837	65026148-34-G/A	0.000541689	0.00868009	LOC122962684	4170770	4174523	Putative beta-hexosaminidase (EC 3.2.1.52) (Beta-N-acetylhexosaminidase) (Chitobiase) (N-acetyl-beta-glucosaminidase)	GO:0030247	polysaccharide binding	MF	5	0.00639948	1	5.47243e-05	0.00558188	beta-N-acetylhexosaminidase activity [GO:0004563]; N-acetyl-beta-D-galactosaminidase activity [GO:0102148]; polysaccharide binding [GO:0030247]
A_muricata	NC_058074.1	9	4178837	65026148-34-G/A	0.000541689	0.00868009	LOC122962769	4183714	4190612	Putative beta-hexosaminidase (EC 3.2.1.52) (Beta-N-acetylhexosaminidase) (Chitobiase) (N-acetyl-beta-glucosaminidase)	GO:0030247	polysaccharide binding	MF	5	0.00639948	1	5.47243e-05	0.00558188	beta-N-acetylhexosaminidase activity [GO:0004563]; N-acetyl-beta-D-galactosaminidase activity [GO:0102148]; polysaccharide binding [GO:0030247]
A_muricata	NC_058068.1	3	18355041	9458597-12-C/T	0.000637863	0.00977781	LOC114947260	18329009	18356124	Sacsin (DnaJ homolog subfamily C member 29) (DNAJC29)	GO:0051087	chaperone binding	MF	28	0.011839	1	0.000227249	0.0224977	chaperone binding [GO:0051087]; Hsp70 protein binding [GO:0030544]; proteasome binding [GO:0070628]
A_muricata	NC_058068.1	3	18355041	9458597-12-C/T	0.000637863	0.00977781	LOC114947260	18329009	18356124	Sacsin (DnaJ homolog subfamily C member 29) (DNAJC29)	GO:0070628	proteasome binding	MF	11	0.00639948	1	0.000227249	0.0224977	chaperone binding [GO:0051087]; Hsp70 protein binding [GO:0030544]; proteasome binding [GO:0070628]
A_muricata	NC_058077.1	12	18392279	101076323-9-T/C	0.000671522	0.0101776	LOC114958622	18383426	18391372	Dual specificity mitogen-activated protein kinase kinase 4 (MAP kinase kinase 4) (MAPKK 4) (EC 2.7.12.2) (JNK-activating kinase 1) (MAPK/ERK kinase 4) (MEK 4) (SAPK/ERK kinase 1) (SEK1) (Stress-activated protein kinase kinase 1) (SAPK kinase 1) (SAPKK-1) (SAPKK1) (c-Jun N-terminal kinase kinase 1) (JNKK)	GO:0004674	protein serine/threonine kinase activity	MF	96	0.00639948	1	0.0389094	0.00393081	ATP binding [GO:0005524]; JUN kinase kinase activity [GO:0008545]; MAP kinase kinase activity [GO:0004708]; molecular adaptor activity [GO:0060090]; protein kinase activity [GO:0004672]; protein serine kinase activity [GO:0106310]; protein serine/threonine kinase activity [GO:0004674]; protein tyrosine kinase activity [GO:0004713]
A_muricata	NW_025322855.1	173	3008	9466628-19-A/G	0.00072102	0.0106865	LOC122954437	647	17681	Sacsin (DnaJ homolog subfamily C member 29) (DNAJC29)	GO:0051087	chaperone binding	MF	28	0.011839	1	0.000227249	0.0224977	chaperone binding [GO:0051087]; Hsp70 protein binding [GO:0030544]; proteasome binding [GO:0070628]
A_muricata	NW_025322855.1	173	3008	9466628-19-A/G	0.00072102	0.0106865	LOC122954437	647	17681	Sacsin (DnaJ homolog subfamily C member 29) (DNAJC29)	GO:0070628	proteasome binding	MF	11	0.00639948	1	0.000227249	0.0224977	chaperone binding [GO:0051087]; Hsp70 protein binding [GO:0030544]; proteasome binding [GO:0070628]
A_muricata	NW_025322855.1	173	111688	9816028-14-C/G	0.000800806	0.0114853	LOC114969947	90259	117519	Sacsin (DnaJ homolog subfamily C member 29) (DNAJC29)	GO:0051087	chaperone binding	MF	28	0.011839	1	0.000227249	0.0224977	chaperone binding [GO:0051087]; Hsp70 protein binding [GO:0030544]; proteasome binding [GO:0070628]
A_muricata	NW_025322855.1	173	111688	9816028-14-C/G	0.000800806	0.0114853	LOC114969947	90259	117519	Sacsin (DnaJ homolog subfamily C member 29) (DNAJC29)	GO:0070628	proteasome binding	MF	11	0.00639948	1	0.000227249	0.0224977	chaperone binding [GO:0051087]; Hsp70 protein binding [GO:0030544]; proteasome binding [GO:0070628]
A_muricata	NC_058076.1	11	14600027	9459709-21-C/A	0.000914128	0.0126028	LOC114957135	14594743	14610563	Protein ITPRID2 (Cleavage signal-1 protein) (CS-1) (ITPR-interacting domain-containing protein 2) (Ki-ras-induced actin-interacting protein) (Sperm-specific antigen 2)	GO:0051015	actin filament binding	MF	64	0.00639948	1	0.0438354	0.00393081	actin filament binding [GO:0051015]; signaling receptor binding [GO:0005102]
A_muricata	NC_058074.1	9	4197290	101020051-46-T/C	0.00102335	0.013797	LOC114970095	4202718	4208968	Proteasome inhibitor PI31 subunit	GO:0070628	proteasome binding	MF	11	0.00639948	1	0.000227249	0.0224977	endopeptidase inhibitor activity [GO:0004866]; proteasome binding [GO:0070628]; protein heterodimerization activity [GO:0046982]; protein homodimerization activity [GO:0042803]
A_muricata	NC_058066.1	1	33390571	9466321-26-G/A	0.00112023	0.014633	LOC114973108	33368380	33382843	Serine/threonine-protein kinase RIO2 (EC 2.7.11.1) (RIO kinase 2)	GO:0004674	protein serine/threonine kinase activity	MF	96	0.00639948	1	0.0389094	0.00393081	ATP binding [GO:0005524]; metal ion binding [GO:0046872]; protein kinase activity [GO:0004672]; protein serine kinase activity [GO:0106310]; protein serine/threonine kinase activity [GO:0004674]
A_muricata	NC_058075.1	10	8401135	43559526-27-A/C	0.0011393	0.0148244	LOC114951382	8399106	8410360	E3 ubiquitin-protein ligase CHIP (EC 2.3.2.27) (RING-type E3 ubiquitin transferase CHIP) (STIP1 homology and U box-containing protein 1)	GO:0051087	chaperone binding	MF	28	0.011839	1	0.000227249	0.0224977	chaperone binding [GO:0051087]; protein homodimerization activity [GO:0042803]; ubiquitin protein ligase activity [GO:0061630]; ubiquitin-protein transferase activity [GO:0004842]; ubiquitin-ubiquitin ligase activity [GO:0034450]
A_muricata	NC_058078.1	13	18059416	85811980-54-A/G	0.00116044	0.0150122	LOC114969536	18066659	18071593	Tubulin-specific chaperone A (TCP1-chaperonin cofactor A) (Tubulin-folding cofactor A) (CFA)	GO:0051087	chaperone binding	MF	28	0.011839	1	0.000227249	0.0224977	beta-tubulin binding [GO:0048487]; chaperone binding [GO:0051087]; RNA binding [GO:0003723]; tubulin binding [GO:0015631]
A_muricata	NC_058072.1	7	13291236	9453913-9-C/T	0.00122191	0.0154712	LOC114969938	13263370	13294173	Sacsin (DnaJ homolog subfamily C member 29) (DNAJC29)	GO:0051087	chaperone binding	MF	28	0.011839	1	0.000227249	0.0224977	chaperone binding [GO:0051087]; Hsp70 protein binding [GO:0030544]; proteasome binding [GO:0070628]
A_muricata	NC_058072.1	7	13291236	9453913-9-C/T	0.00122191	0.0154712	LOC114969949	13295589	13332745	Sacsin (DnaJ homolog subfamily C member 29) (DNAJC29)	GO:0051087	chaperone binding	MF	28	0.011839	1	0.000227249	0.0224977	chaperone binding [GO:0051087]; Hsp70 protein binding [GO:0030544]; proteasome binding [GO:0070628]
A_muricata	NC_058072.1	7	13291236	9453913-9-C/T	0.00122191	0.0154712	LOC114969938	13263370	13294173	Sacsin (DnaJ homolog subfamily C member 29) (DNAJC29)	GO:0070628	proteasome binding	MF	11	0.00639948	1	0.000227249	0.0224977	chaperone binding [GO:0051087]; Hsp70 protein binding [GO:0030544]; proteasome binding [GO:0070628]
A_muricata	NC_058072.1	7	13291236	9453913-9-C/T	0.00122191	0.0154712	LOC114969949	13295589	13332745	Sacsin (DnaJ homolog subfamily C member 29) (DNAJC29)	GO:0070628	proteasome binding	MF	11	0.00639948	1	0.000227249	0.0224977	chaperone binding [GO:0051087]; Hsp70 protein binding [GO:0030544]; proteasome binding [GO:0070628]
A_muricata	NC_058076.1	11	11599220	101017105-65-G/A	0.00127184	0.0158723	LOC114967347	11606793	11731366	Kalirin (EC 2.7.11.1) (Huntingtin-associated protein-interacting protein) (PAM COOH-terminal interactor protein 10) (P-CIP10) (Protein Duo) (Serine/threonine-protein kinase with Dbl- and pleckstrin homology domain)	GO:0004674	protein serine/threonine kinase activity	MF	96	0.00639948	1	0.0389094	0.00393081	ATP binding [GO:0005524]; enzyme binding [GO:0019899]; guanyl-nucleotide exchange factor activity [GO:0005085]; metal ion binding [GO:0046872]; protein serine kinase activity [GO:0106310]; protein serine/threonine kinase activity [GO:0004674]
A_muricata	NW_025322655.1	53	36747	85822679-51-G/A	0.00134292	0.0166356	LOC114977210	22915	37611	Uncharacterized aarF domain-containing protein kinase 5 (EC 2.7.11.-)	GO:0004674	protein serine/threonine kinase activity	MF	96	0.00639948	1	0.0389094	0.00393081	protein serine/threonine kinase activity [GO:0004674]
A_muricata	NC_058070.1	5	27115881	100913806-19-T/C	0.00148592	0.0179392	LOC114966089	27108929	27121353	Lysosome membrane protein 2 (85 kDa lysosomal membrane sialoglycoprotein) (LGP85) (Lysosome membrane protein II) (LIMP II) (Scavenger receptor class B member 2)	GO:0051087	chaperone binding	MF	28	0.011839	1	0.000227249	0.0224977	cargo receptor activity [GO:0038024]; chaperone binding [GO:0051087]; cholesterol binding [GO:0015485]; enzyme binding [GO:0019899]; phosphatidylcholine binding [GO:0031210]; phosphatidylserine binding [GO:0001786]; protein homodimerization activity [GO:0042803]; scavenger receptor activity [GO:0005044]
A_muricata	NC_058075.1	10	19541992	11473849-11-G/A	0.00155509	0.0186448	LOC114976467	19532480	19542301	F-box only protein 7	GO:0019901	protein kinase binding	MF	113	0.011839	1	0.00439532	0.00393081	protein heterodimerization activity [GO:0046982]; protein kinase binding [GO:0019901]; ubiquitin binding [GO:0043130]; ubiquitin ligase-substrate adaptor activity [GO:1990756]; ubiquitin protein ligase binding [GO:0031625]; ubiquitin-protein transferase activity [GO:0004842]
A_muricata	NC_058069.1	4	19655415	9443251-9-G/A	0.00170914	0.0198879	LOC114960443	19624045	19658658	Unconventional myosin-VIIa	GO:0005516	calmodulin binding	MF	73	0.0219022	0.0799752	0.0139747	0.00393081	actin binding [GO:0003779]; actin filament binding [GO:0051015]; ADP binding [GO:0043531]; ATP binding [GO:0005524]; calmodulin binding [GO:0005516]; cytoskeletal motor activity [GO:0003774]; identical protein binding [GO:0042802]; microfilament motor activity [GO:0000146]; protein domain specific binding [GO:0019904]; protein N-terminus binding [GO:0047485]; protein-containing complex binding [G…
A_muricata	NC_058069.1	4	19655415	9443251-9-G/A	0.00170914	0.0198879	LOC114960443	19624045	19658658	Unconventional myosin-VIIa	GO:0051015	actin filament binding	MF	64	0.00639948	1	0.0438354	0.00393081	actin binding [GO:0003779]; actin filament binding [GO:0051015]; ADP binding [GO:0043531]; ATP binding [GO:0005524]; calmodulin binding [GO:0005516]; cytoskeletal motor activity [GO:0003774]; identical protein binding [GO:0042802]; microfilament motor activity [GO:0000146]; protein domain specific binding [GO:0019904]; protein N-terminus binding [GO:0047485]; protein-containing complex binding [G…
A_muricata	NC_058078.1	13	13633175	85806517-15-T/G	0.00177472	0.0203665	LOC114953596	13626893	13629980	Kelch-like protein 17 (Actinfilin)	GO:0051015	actin filament binding	MF	64	0.00639948	1	0.0438354	0.00393081	actin filament binding [GO:0051015]; molecular adaptor activity [GO:0060090]; POZ domain binding [GO:0031208]
A_muricata	NC_058072.1	7	16866051	11493174-12-C/G	0.0020406	0.0223869	LOC114973600	16817387	16870313	CDK5 regulatory subunit-associated protein 3 (CDK5 activator-binding protein C53) (LXXLL/leucine-zipper-containing ARF-binding protein) (Protein HSF-27)	GO:0019901	protein kinase binding	MF	113	0.011839	1	0.00439532	0.00393081	cyclin binding [GO:0030332]; MDM2/MDM4 family protein binding [GO:0097371]; mitogen-activated protein kinase binding [GO:0051019]; NF-kappaB binding [GO:0051059]; protein kinase binding [GO:0019901]; ubiquitin-like protein ligase binding [GO:0044389]
A_muricata	NC_058068.1	3	5209282	43568673-17-C/A	0.00230161	0.0243742	LOC114952727	5181409	5211360	Huntingtin-interacting protein 1 (HIP-1) (Huntingtin-interacting protein I) (HIP-I)	GO:0051015	actin filament binding	MF	64	0.00639948	1	0.0438354	0.00393081	actin filament binding [GO:0051015]; AP-2 adaptor complex binding [GO:0035612]; clathrin adaptor activity [GO:0035615]; clathrin binding [GO:0030276]; clathrin light chain binding [GO:0032051]; epidermal growth factor receptor binding [GO:0005154]; glutamate receptor binding [GO:0035254]; phosphatidylinositol binding [GO:0035091]; phosphatidylinositol-3,4-bisphosphate binding [GO:0043325]; phosph…
A_muricata	NC_058072.1	7	4868862	9445839-22-A/T	0.00232522	0.0245344	LOC114949665	4838980	4874559	Titin (EC 2.7.11.1) (Connectin)	GO:0005516	calmodulin binding	MF	73	0.0219022	0.0799752	0.0139747	0.00393081	actin filament binding [GO:0051015]; actinin binding [GO:0042805]; ankyrin binding [GO:0030506]; ATP binding [GO:0005524]; calcium ion binding [GO:0005509]; calmodulin binding [GO:0005516]; enzyme binding [GO:0019899]; identical protein binding [GO:0042802]; muscle alpha-actinin binding [GO:0051371]; protease binding [GO:0002020]; protein kinase binding [GO:0019901]; protein self-association [GO:…
A_muricata	NC_058072.1	7	4868862	9445839-22-A/T	0.00232522	0.0245344	LOC114949665	4838980	4874559	Titin (EC 2.7.11.1) (Connectin)	GO:0019901	protein kinase binding	MF	113	0.011839	1	0.00439532	0.00393081	actin filament binding [GO:0051015]; actinin binding [GO:0042805]; ankyrin binding [GO:0030506]; ATP binding [GO:0005524]; calcium ion binding [GO:0005509]; calmodulin binding [GO:0005516]; enzyme binding [GO:0019899]; identical protein binding [GO:0042802]; muscle alpha-actinin binding [GO:0051371]; protease binding [GO:0002020]; protein kinase binding [GO:0019901]; protein self-association [GO:…
A_muricata	NC_058072.1	7	4868862	9445839-22-A/T	0.00232522	0.0245344	LOC114949665	4838980	4874559	Titin (EC 2.7.11.1) (Connectin)	GO:0004674	protein serine/threonine kinase activity	MF	96	0.00639948	1	0.0389094	0.00393081	actin filament binding [GO:0051015]; actinin binding [GO:0042805]; ankyrin binding [GO:0030506]; ATP binding [GO:0005524]; calcium ion binding [GO:0005509]; calmodulin binding [GO:0005516]; enzyme binding [GO:0019899]; identical protein binding [GO:0042802]; muscle alpha-actinin binding [GO:0051371]; protease binding [GO:0002020]; protein kinase binding [GO:0019901]; protein self-association [GO:…
A_muricata	NC_058072.1	7	4868862	9445839-22-A/T	0.00232522	0.0245344	LOC114949665	4838980	4874559	Titin (EC 2.7.11.1) (Connectin)	GO:0051015	actin filament binding	MF	64	0.00639948	1	0.0438354	0.00393081	actin filament binding [GO:0051015]; actinin binding [GO:0042805]; ankyrin binding [GO:0030506]; ATP binding [GO:0005524]; calcium ion binding [GO:0005509]; calmodulin binding [GO:0005516]; enzyme binding [GO:0019899]; identical protein binding [GO:0042802]; muscle alpha-actinin binding [GO:0051371]; protease binding [GO:0002020]; protein kinase binding [GO:0019901]; protein self-association [GO:…
A_muricata	NC_058076.1	11	14534526	9437538-67-C/T	0.00273615	0.0275012	LOC114957191	14519484	14525457	Microtubule-actin cross-linking factor 1 (Actin cross-linking family 7)	GO:0051015	actin filament binding	MF	64	0.00639948	1	0.0438354	0.00393081	actin binding [GO:0003779]; actin filament binding [GO:0051015]; ATP hydrolysis activity [GO:0016887]; calcium ion binding [GO:0005509]; microtubule binding [GO:0008017]; microtubule minus-end binding [GO:0051011]; structural molecule activity [GO:0005198]
A_muricata	NC_058067.1	2	5082595	43560403-48-A/G	0.0030263	0.0294904	LOC114969514	5087080	5090535	Ubiquitin-like protein 4A	GO:0051087	chaperone binding	MF	28	0.011839	1	0.000227249	0.0224977	chaperone binding [GO:0051087]
A_muricata	NC_058077.1	12	22829186	9445831-18-T/G	0.00322133	0.0307961	LOC114959254	22831001	22853059	Unconventional myosin-VIIb	GO:0051015	actin filament binding	MF	64	0.00639948	1	0.0438354	0.00393081	actin filament binding [GO:0051015]; ATP binding [GO:0005524]; microfilament motor activity [GO:0000146]
A_muricata	NC_058074.1	9	7851622	9427369-16-G/A	0.00338158	0.0314738	LOC114966168	7859186	7907955	Serine/threonine-protein kinase ATR (EC 2.7.11.1) (Ataxia telangiectasia and Rad3-related protein) (FRAP-related protein 1)	GO:0004674	protein serine/threonine kinase activity	MF	96	0.00639948	1	0.0389094	0.00393081	ATP binding [GO:0005524]; DNA binding [GO:0003677]; MutLalpha complex binding [GO:0032405]; MutSalpha complex binding [GO:0032407]; protein kinase activity [GO:0004672]; protein serine kinase activity [GO:0106310]; protein serine/threonine kinase activity [GO:0004674]
A_muricata	NC_058072.1	7	4250670	101181680-12-G/A	0.00388232	0.0347722	LOC114959194	4226107	4246851	Serine/threonine-protein kinase OSR1 (EC 2.7.11.1) (Oxidative stress-responsive 1 protein)	GO:0019901	protein kinase binding	MF	113	0.011839	1	0.00439532	0.00393081	ATP binding [GO:0005524]; identical protein binding [GO:0042802]; magnesium ion binding [GO:0000287]; protein kinase binding [GO:0019901]; protein serine kinase activity [GO:0106310]; protein serine/threonine kinase activity [GO:0004674]
A_muricata	NC_058072.1	7	4250670	101181680-12-G/A	0.00388232	0.0347722	LOC114959194	4226107	4246851	Serine/threonine-protein kinase OSR1 (EC 2.7.11.1) (Oxidative stress-responsive 1 protein)	GO:0004674	protein serine/threonine kinase activity	MF	96	0.00639948	1	0.0389094	0.00393081	ATP binding [GO:0005524]; identical protein binding [GO:0042802]; magnesium ion binding [GO:0000287]; protein kinase binding [GO:0019901]; protein serine kinase activity [GO:0106310]; protein serine/threonine kinase activity [GO:0004674]
A_muricata	NC_058077.1	12	21202494	9467796-13-T/A	0.0039484	0.0351174	LOC114957634	21178412	21197015	Protein kinase C alpha type (PKC-A) (PKC-alpha) (EC 2.7.11.13)	GO:0004674	protein serine/threonine kinase activity	MF	96	0.00639948	1	0.0389094	0.00393081	ATP binding [GO:0005524]; calcium-dependent protein kinase C activity [GO:0004698]; enzyme binding [GO:0019899]; histone kinase activity (H3-T6 specific) [GO:0035403]; integrin binding [GO:0005178]; protein kinase activity [GO:0004672]; protein kinase C activity [GO:0004697]; protein serine kinase activity [GO:0106310]; protein serine/threonine kinase activity [GO:0004674]; zinc ion binding [GO:0…
A_muricata	NC_058069.1	4	23664419	9813531-48-C/T	0.00414229	0.0361661	LOC114966505	23636600	23660566	Exocyst complex component 2 (Exocyst complex component Sec5)	GO:0019901	protein kinase binding	MF	113	0.011839	1	0.00439532	0.00393081	protein kinase binding [GO:0019901]; protein N-terminus binding [GO:0047485]; small GTPase binding [GO:0031267]
A_muricata	NC_058077.1	12	1997365	9464171-28-T/C	0.0042543	0.0369302	LOC114956858	2000541	2015765	Serine/threonine-protein kinase 38-like (EC 2.7.11.1) (NDR2 protein kinase) (Nuclear Dbf2-related kinase 2)	GO:0004674	protein serine/threonine kinase activity	MF	96	0.00639948	1	0.0389094	0.00393081	actin binding [GO:0003779]; ATP binding [GO:0005524]; magnesium ion binding [GO:0000287]; protein serine kinase activity [GO:0106310]; protein serine/threonine kinase activity [GO:0004674]
A_muricata	NC_058067.1	2	36450054	9449345-29-C/T	0.0042628	0.0369302	LOC114977120	36441444	36456950	Dual specificity protein kinase Ttk (EC 2.7.12.1) (Mitotic checkpoint serine/threonine-protein kinase Mps1) (Monopolar spindle protein 1) (Protein nightcap)	GO:0004674	protein serine/threonine kinase activity	MF	96	0.00639948	1	0.0389094	0.00393081	ATP binding [GO:0005524]; metal ion binding [GO:0046872]; protein serine kinase activity [GO:0106310]; protein serine/threonine kinase activity [GO:0004674]; protein serine/threonine/tyrosine kinase activity [GO:0004712]; protein tyrosine kinase activity [GO:0004713]
A_muricata	NW_025322765.1	108	426118	9481446-44-A/G	0.00441524	0.0376676	LOC114957493	407143	424723	Piwi-like protein 1 (EC 3.1.26.-)	GO:0019901	protein kinase binding	MF	113	0.011839	1	0.00439532	0.00393081	endoribonuclease activity [GO:0004521]; metal ion binding [GO:0046872]; mRNA binding [GO:0003729]; mRNA cap binding complex binding [GO:0140262]; piRNA binding [GO:0034584]; polysome binding [GO:1905538]; protein kinase binding [GO:0019901]; RNA binding [GO:0003723]; single-stranded RNA binding [GO:0003727]
A_muricata	NC_058077.1	12	1263102	11484239-7-A/T	0.00448461	0.0378744	LOC114966452	1235707	1256516	Voltage-dependent L-type calcium channel subunit beta-4 (CAB4) (Calcium channel voltage-dependent subunit beta 4)	GO:0019901	protein kinase binding	MF	113	0.011839	1	0.00439532	0.00393081	protein kinase binding [GO:0019901]; voltage-gated calcium channel activity involved in positive regulation of presynaptic cytosolic calcium levels [GO:0099635]
A_muricata	NC_058078.1	13	6068877	39067527-40-A/G	0.00485497	0.0398095	LOC114962909	6022081	6072209	Voltage-dependent L-type calcium channel subunit alpha-1S (Calcium channel, L type, alpha-1 polypeptide, isoform 3, skeletal muscle) (Dihydropyridine receptor alpha-1S subunit) (DHPR) (Voltage-gated calcium channel subunit alpha Cav1.1)	GO:0005516	calmodulin binding	MF	73	0.0219022	0.0799752	0.0139747	0.00393081	calmodulin binding [GO:0005516]; metal ion binding [GO:0046872]; transmembrane transporter binding [GO:0044325]; voltage-gated calcium channel activity [GO:0005245]
A_muricata	NC_058072.1	7	5816711	9471270-52-G/C	0.00496424	0.0403259	LOC114959762	5819974	5844251	Vacuolar protein sorting-associated protein 16 homolog (mVPS16)	GO:0051015	actin filament binding	MF	64	0.00639948	1	0.0438354	0.00393081	actin binding [GO:0003779]; actin filament binding [GO:0051015]
A_muricata	NC_058070.1	5	20887358	9462516-6-C/T	0.00503176	0.0407034	LOC114955677	20867300	20877824	Protein SGT1 homolog (Protein 40-6-3) (Sgt1) (Suppressor of G2 allele of SKP1 homolog)	GO:0051087	chaperone binding	MF	28	0.011839	1	0.000227249	0.0224977	chaperone binding [GO:0051087]
A_muricata	NC_058066.1	1	16511219	45165100-67-T/C	0.00578083	0.0450771	LOC114975731	16520641	16556596	CDK5 regulatory subunit-associated protein 2	GO:0005516	calmodulin binding	MF	73	0.0219022	0.0799752	0.0139747	0.00393081	calmodulin binding [GO:0005516]; transcription cis-regulatory region binding [GO:0000976]
A_muricata	NC_058071.1	6	14963797	43571017-23-T/C	0.00586181	0.0456046	LOC114966973	14957872	14987853	Transient receptor potential cation channel subfamily M member-like 2 (nvTRPM2)	GO:0015280	ligand-gated sodium channel activity	MF	18	0.00639948	1	0.000168487	0.0170172	ADP-ribose diphosphatase activity [GO:0047631]; cation channel activity [GO:0005261]; ligand-gated calcium channel activity [GO:0099604]; ligand-gated sodium channel activity [GO:0015280]; metal ion binding [GO:0046872]
A_muricata	NC_058067.1	2	16107457	9811539-15-A/T	0.0064534	0.0489591	LOC114964104	16106465	16114174	Ras-related protein Rap1 (EC 3.6.5.2) (Rap1 GTPase) (Ras-like protein 3)	GO:0019901	protein kinase binding	MF	113	0.011839	1	0.00439532	0.00393081	G protein activity [GO:0003925]; GDP binding [GO:0019003]; GTP binding [GO:0005525]; GTPase activity [GO:0003924]; protein kinase binding [GO:0019901]
A_muricata	NC_058066.1	1	12526959	43564607-54-T/C	0.00667984	0.0498168	LOC114961174	12531070	12533379	U6 snRNA-associated Sm-like protein LSm2 (Protein G7b) (snRNP core Sm-like protein Sm-x5)	GO:0019901	protein kinase binding	MF	113	0.011839	1	0.00439532	0.00393081	protein kinase binding [GO:0019901]; RNA binding [GO:0003723]; small GTPase binding [GO:0031267]
P_damicornis	NW_020845533.1	584	131968	39206166-55-C/T	1.55044e-08	2.43656e-05	LOC113673233	96416	134633	Phospholipid-transporting ATPase ABCA1 (EC 7.6.2.1) (ATP-binding cassette sub-family A member 1) (ATP-binding cassette transporter 1) (ABC-1) (ATP-binding cassette 1)	GO:0005102	signaling receptor binding	MF	116	0.0118232	1	6.52482e-05	0.00691631	ABC-type transporter activity [GO:0140359]; apolipoprotein A-I binding [GO:0034186]; apolipoprotein A-I receptor activity [GO:0034188]; apolipoprotein binding [GO:0034185]; ATP binding [GO:0005524]; ATPase binding [GO:0051117]; ATPase-coupled transmembrane transporter activity [GO:0042626]; cholesterol transfer activity [GO:0120020]; floppase activity [GO:0140328]; high-density lipoprotein partic…
P_damicornis	NW_020846086.1	725	70701	39207308-59-A/G	1.87758e-08	2.43656e-05	LOC113676535	73027	78649	Protein canopy 4	GO:0005102	signaling receptor binding	MF	116	0.0118232	1	6.52482e-05	0.00691631	signaling receptor binding [GO:0005102]
P_damicornis	NW_020846086.1	725	70701	39207308-59-A/G	1.87758e-08	2.43656e-05	LOC113676563	79540	82606	Protein canopy 4	GO:0005102	signaling receptor binding	MF	116	0.0118232	1	6.52482e-05	0.00691631	signaling receptor binding [GO:0005102]
P_damicornis	NW_020845533.1	584	131968	39206166-55-C/T	1.55044e-08	2.43656e-05	LOC113673233	96416	134633	Phospholipid-transporting ATPase ABCA1 (EC 7.6.2.1) (ATP-binding cassette sub-family A member 1) (ATP-binding cassette transporter 1) (ABC-1) (ATP-binding cassette 1)	GO:0034186	apolipoprotein A-I binding	MF	1	0.0063909	1	0.00040166	0.041371	ABC-type transporter activity [GO:0140359]; apolipoprotein A-I binding [GO:0034186]; apolipoprotein A-I receptor activity [GO:0034188]; apolipoprotein binding [GO:0034185]; ATP binding [GO:0005524]; ATPase binding [GO:0051117]; ATPase-coupled transmembrane transporter activity [GO:0042626]; cholesterol transfer activity [GO:0120020]; floppase activity [GO:0140328]; high-density lipoprotein partic…
P_damicornis	NW_020845533.1	584	131968	39206166-55-C/T	1.55044e-08	2.43656e-05	LOC113673233	96416	134633	Phospholipid-transporting ATPase ABCA1 (EC 7.6.2.1) (ATP-binding cassette sub-family A member 1) (ATP-binding cassette transporter 1) (ABC-1) (ATP-binding cassette 1)	GO:0042626	ATPase-coupled transmembrane transporter activity	MF	43	0.00910703	1	0.00141365	0.041371	ABC-type transporter activity [GO:0140359]; apolipoprotein A-I binding [GO:0034186]; apolipoprotein A-I receptor activity [GO:0034188]; apolipoprotein binding [GO:0034185]; ATP binding [GO:0005524]; ATPase binding [GO:0051117]; ATPase-coupled transmembrane transporter activity [GO:0042626]; cholesterol transfer activity [GO:0120020]; floppase activity [GO:0140328]; high-density lipoprotein partic…
P_damicornis	NW_020845533.1	584	131968	39206166-55-C/T	1.55044e-08	2.43656e-05	LOC113673233	96416	134633	Phospholipid-transporting ATPase ABCA1 (EC 7.6.2.1) (ATP-binding cassette sub-family A member 1) (ATP-binding cassette transporter 1) (ABC-1) (ATP-binding cassette 1)	GO:0090556	phosphatidylserine floppase activity	MF	3	0.0145393	1	0.00388483	0.041371	ABC-type transporter activity [GO:0140359]; apolipoprotein A-I binding [GO:0034186]; apolipoprotein A-I receptor activity [GO:0034188]; apolipoprotein binding [GO:0034185]; ATP binding [GO:0005524]; ATPase binding [GO:0051117]; ATPase-coupled transmembrane transporter activity [GO:0042626]; cholesterol transfer activity [GO:0120020]; floppase activity [GO:0140328]; high-density lipoprotein partic…
P_damicornis	NW_020845533.1	584	131968	39206166-55-C/T	1.55044e-08	2.43656e-05	LOC113673233	96416	134633	Phospholipid-transporting ATPase ABCA1 (EC 7.6.2.1) (ATP-binding cassette sub-family A member 1) (ATP-binding cassette transporter 1) (ABC-1) (ATP-binding cassette 1)	GO:0120020	cholesterol transfer activity	MF	7	0.0063909	1	0.0309336	0.041371	ABC-type transporter activity [GO:0140359]; apolipoprotein A-I binding [GO:0034186]; apolipoprotein A-I receptor activity [GO:0034188]; apolipoprotein binding [GO:0034185]; ATP binding [GO:0005524]; ATPase binding [GO:0051117]; ATPase-coupled transmembrane transporter activity [GO:0042626]; cholesterol transfer activity [GO:0120020]; floppase activity [GO:0140328]; high-density lipoprotein partic…
P_damicornis	NW_020846063.1	717	878941	11302283-28-G/A	3.14187e-08	2.44635e-05	LOC113676252	879868	882874	Lactadherin (Breast epithelial antigen BA46) (HMFG) (MFGM) (Milk fat globule-EGF factor 8) (MFG-E8) (SED1) [Cleaved into: Lactadherin short form; Medin]	GO:0005178	integrin binding	MF	76	0.0118232	1	0.000128234	0.0133363	integrin binding [GO:0005178]; phosphatidylethanolamine binding [GO:0008429]; phosphatidylserine binding [GO:0001786]
P_damicornis	NW_020843442.1	21	179517	11066572-44-A/G	6.97531e-08	4.49711e-05	LOC113666607	162777	174037	Tyrosine--tRNA ligase, cytoplasmic (EC 6.1.1.1) (Tyrosyl-tRNA synthetase) (TyrRS)	GO:0004831	tyrosine-tRNA ligase activity	MF	1	0.0063909	1	0.00254385	0.0133363	ATP binding [GO:0005524]; tRNA binding [GO:0000049]; tyrosine-tRNA ligase activity [GO:0004831]
P_damicornis	NW_020843442.1	21	179517	11066572-44-A/G	6.97531e-08	4.49711e-05	LOC113666607	162777	174037	Tyrosine--tRNA ligase, cytoplasmic (EC 6.1.1.1) (Tyrosyl-tRNA synthetase) (TyrRS)	GO:0000049	tRNA binding	MF	27	0.0118232	1	0.0304733	0.0133363	ATP binding [GO:0005524]; tRNA binding [GO:0000049]; tyrosine-tRNA ligase activity [GO:0004831]
P_damicornis	NW_020846063.1	717	158275	11101369-12-C/T	9.33926e-08	5.13567e-05	LOC113676320	149789	151978	Adenosine receptor A2a	GO:0008289	lipid binding	MF	79	0.0063909	1	0.000113351	0.0119019	enzyme binding [GO:0019899]; G protein-coupled adenosine receptor activity [GO:0001609]; G protein-coupled receptor activity [GO:0004930]; identical protein binding [GO:0042802]; lipid binding [GO:0008289]
P_damicornis	NW_020845016.1	453	203904	11102182-19-G/A	1.61884e-07	6.89361e-05	LOC113670472	170471	196368	Extracellular calcium-sensing receptor (CaSR) (Parathyroid cell calcium-sensing receptor) (PCaR1) (RaKCaR)	GO:0005178	integrin binding	MF	76	0.0118232	1	0.000128234	0.0133363	amino acid binding [GO:0016597]; calcium ion binding [GO:0005509]; G protein-coupled receptor activity [GO:0004930]; integrin binding [GO:0005178]; protein homodimerization activity [GO:0042803]; protein kinase binding [GO:0019901]; transmembrane transporter binding [GO:0044325]
P_damicornis	NW_020845016.1	453	203904	11102182-19-G/A	1.61884e-07	6.89361e-05	LOC113670472	170471	196368	Extracellular calcium-sensing receptor (CaSR) (Parathyroid cell calcium-sensing receptor) (PCaR1) (RaKCaR)	GO:0016597	amino acid binding	MF	15	0.0063909	1	0.0425587	0.0133363	amino acid binding [GO:0016597]; calcium ion binding [GO:0005509]; G protein-coupled receptor activity [GO:0004930]; integrin binding [GO:0005178]; protein homodimerization activity [GO:0042803]; protein kinase binding [GO:0019901]; transmembrane transporter binding [GO:0044325]
P_damicornis	NW_020844152.1	218	661212	11073941-10-T/C	1.65266e-07	6.89361e-05	LOC113665184	627497	654276	ATP-dependent RNA helicase TDRD9 (EC 3.6.4.13) (Tudor domain-containing protein 9)	GO:0016887	ATP hydrolysis activity	MF	152	0.0063909	1	0.0107116	0.041371	ATP binding [GO:0005524]; ATP hydrolysis activity [GO:0016887]; RNA binding [GO:0003723]; RNA helicase activity [GO:0003724]
P_damicornis	NW_020845643.1	609	611076	45037964-24-G/A	1.84251e-07	6.99737e-05	LOC113673872	592729	606017	ATP-binding cassette sub-family G member 5 (EC 7.6.2.-) (Sterolin-1)	GO:0042626	ATPase-coupled transmembrane transporter activity	MF	43	0.00910703	1	0.00141365	0.041371	ABC-type transporter activity [GO:0140359]; ATP binding [GO:0005524]; ATPase-coupled transmembrane transporter activity [GO:0042626]; cholesterol transfer activity [GO:0120020]; metal ion binding [GO:0046872]; protein heterodimerization activity [GO:0046982]
P_damicornis	NW_020845643.1	609	611076	45037964-24-G/A	1.84251e-07	6.99737e-05	LOC113673922	605875	621503	Broad substrate specificity ATP-binding cassette transporter ABCG2 (EC 7.6.2.2) (ATP-binding cassette sub-family G member 2) (Brain multidrug resistance protein) (Urate exporter) (CD antigen CD338)	GO:0042626	ATPase-coupled transmembrane transporter activity	MF	43	0.00910703	1	0.00141365	0.041371	ABC-type xenobiotic transporter activity [GO:0008559]; ATP binding [GO:0005524]; ATPase-coupled transmembrane transporter activity [GO:0042626]; biotin transmembrane transporter activity [GO:0015225]; efflux transmembrane transporter activity [GO:0015562]; riboflavin transmembrane transporter activity [GO:0032217]; urate transmembrane transporter activity [GO:0015143]
P_damicornis	NW_020845643.1	609	611076	45037964-24-G/A	1.84251e-07	6.99737e-05	LOC113673872	592729	606017	ATP-binding cassette sub-family G member 5 (EC 7.6.2.-) (Sterolin-1)	GO:0120020	cholesterol transfer activity	MF	7	0.0063909	1	0.0309336	0.041371	ABC-type transporter activity [GO:0140359]; ATP binding [GO:0005524]; ATPase-coupled transmembrane transporter activity [GO:0042626]; cholesterol transfer activity [GO:0120020]; metal ion binding [GO:0046872]; protein heterodimerization activity [GO:0046982]
P_damicornis	NW_020846126.1	735	23904	39204508-48-G/A	1.12846e-06	0.000323751	LOC113676841	12671	19463	Fibroblast growth factor 1 (FGF-1) (Acidic fibroblast growth factor) (aFGF) (Heparin-binding growth factor 1) (HBGF-1)	GO:0005178	integrin binding	MF	76	0.0118232	1	0.000128234	0.0133363	fibroblast growth factor receptor binding [GO:0005104]; growth factor activity [GO:0008083]; heparin binding [GO:0008201]; integrin binding [GO:0005178]; S100 protein binding [GO:0044548]
P_damicornis	NW_020846873.1	953	174883	39214499-13-G/A	1.81591e-06	0.000461061	LOC113681453	152201	165329	Annexin A7 (Annexin VII) (Annexin-7) (Synexin)	GO:0005178	integrin binding	MF	76	0.0118232	1	0.000128234	0.0133363	calcium ion binding [GO:0005509]; calcium-dependent phospholipid binding [GO:0005544]; calcium-dependent protein binding [GO:0048306]; integrin binding [GO:0005178]; RNA binding [GO:0003723]
P_damicornis	NW_020847079.1	1001	96012	11072253-20-G/A	3.5824e-06	0.000721386	LOC113682578	93244	100383	tRNA (cytosine(72)-C(5))-methyltransferase NSUN6 (EC 2.1.1.-) (NOL1/NOP2/Sun domain family member 6)	GO:0000049	tRNA binding	MF	27	0.0118232	1	0.0304733	0.0133363	tRNA (cytosine-5-)-methyltransferase activity [GO:0016428]; tRNA binding [GO:0000049]
P_damicornis	NW_020845440.1	562	13537	11068572-46-T/G	4.18905e-06	0.000789124	LOC113672838	20170	23613	Calcium and integrin-binding family member 2 (Kinase-interacting protein 2) (KIP 2)	GO:0005178	integrin binding	MF	76	0.0118232	1	0.000128234	0.0133363	calcium ion binding [GO:0005509]; integrin binding [GO:0005178]; magnesium ion binding [GO:0000287]; protein homodimerization activity [GO:0042803]; protein-containing complex binding [GO:0044877]
P_damicornis	NW_020846801.1	932	554050	11065780-25-G/A	7.99591e-06	0.0012425	LOC113681043	560545	570460	Syntaxin-1B (Syntaxin-1B1) (Syntaxin-1B2)	GO:0005102	signaling receptor binding	MF	116	0.0118232	1	6.52482e-05	0.00691631	protein kinase binding [GO:0019901]; signaling receptor binding [GO:0005102]; SNAP receptor activity [GO:0005484]; SNARE binding [GO:0000149]
P_damicornis	NW_020846801.1	932	554050	11065780-25-G/A	7.99591e-06	0.0012425	LOC113681040	529615	545217	Calcium-transporting ATPase sarcoplasmic/endoplasmic reticulum type (EC 7.2.2.10) (Calcium pump) (Sarcoplasmic/endoplasmic reticulum Ca(2+)-ATPase)	GO:0016887	ATP hydrolysis activity	MF	152	0.0063909	1	0.0107116	0.041371	ATP binding [GO:0005524]; ATP hydrolysis activity [GO:0016887]; metal ion binding [GO:0046872]; P-type calcium transporter activity [GO:0005388]; P-type ion transporter activity [GO:0015662]
P_damicornis	NW_020845248.1	509	67114	39200875-31-T/C	1.82985e-05	0.00226269	LOC113671332	73286	81382	Angiopoietin-related protein 7 (Angiopoietin-like protein 7)	GO:0005102	signaling receptor binding	MF	116	0.0118232	1	6.52482e-05	0.00691631	identical protein binding [GO:0042802]; signaling receptor binding [GO:0005102]
P_damicornis	NW_020847372.1	1086	375706	78501137-43-T/C	2.94103e-05	0.00291098	LOC113684285	375570	389830	E3 ubiquitin-protein ligase rnf213-alpha (EC 2.3.2.27) (EC 3.6.4.-) (E3 ubiquitin-lipopolysaccharide ligase rnf213-alpha) (EC 2.3.2.-) (Mysterin-A) (Mysterin-alpha) (RING finger protein 213-A) (RING finger protein 213-alpha)	GO:0016887	ATP hydrolysis activity	MF	152	0.0063909	1	0.0107116	0.041371	ATP binding [GO:0005524]; ATP hydrolysis activity [GO:0016887]; metal ion binding [GO:0046872]; ubiquitin protein ligase activity [GO:0061630]; ubiquitin-protein transferase activity [GO:0004842]
P_damicornis	NW_020844818.1	406	566568	14911544-24-A/C	3.98965e-05	0.00366904	LOC113669237	565530	589107	SCY1-like protein 2 (Coated vesicle-associated kinase of 104 kDa)	GO:0005102	signaling receptor binding	MF	116	0.0118232	1	6.52482e-05	0.00691631	ATP binding [GO:0005524]; protein kinase activity [GO:0004672]; signaling receptor binding [GO:0005102]
P_damicornis	NW_020844403.1	293	275100	11070933-35-C/T	4.91195e-05	0.00417306	LOC113666613	263588	269057	Apolipoprotein L3 (Apolipoprotein L-III) (ApoL-III) (TNF-inducible protein CG12-1) (CG12_1)	GO:0008289	lipid binding	MF	79	0.0063909	1	0.000113351	0.0119019	lipid binding [GO:0008289]; lipid transporter activity [GO:0005319]
P_damicornis	NW_020847063.1	997	202606	52199872-28-A/T	5.33087e-05	0.00447925	LOC113682442	186514	211116	Chromatin-remodeling ATPase INO80 (hINO80) (EC 3.6.4.-) (DNA helicase-related INO80 complex homolog 1) (DNA helicase-related protein INO80) (INO80 complex subunit A)	GO:0016887	ATP hydrolysis activity	MF	152	0.0063909	1	0.0107116	0.041371	actin binding [GO:0003779]; alpha-tubulin binding [GO:0043014]; ATP binding [GO:0005524]; ATP hydrolysis activity [GO:0016887]; ATP-dependent activity, acting on DNA [GO:0008094]; ATP-dependent chromatin remodeler activity [GO:0140658]; DNA binding [GO:0003677]; histone binding [GO:0042393]
P_damicornis	NW_020845141.1	483	186141	39207293-17-A/G	5.44389e-05	0.00450817	LOC113671110	168276	183459	Methylcytosine dioxygenase TET2 (EC 1.14.11.n2)	GO:0070579	methylcytosine dioxygenase activity	MF	2	0.0063909	1	0.0215558	0.0133363	DNA binding [GO:0003677]; ferrous iron binding [GO:0008198]; methylcytosine dioxygenase activity [GO:0070579]; zinc ion binding [GO:0008270]
P_damicornis	NW_020843625.1	67	26189	39206270-26-G/C	6.95039e-05	0.00513999	LOC113675069	33383	38341	Rho-related BTB domain-containing protein 3 (EC 3.6.1.-)	GO:0016887	ATP hydrolysis activity	MF	152	0.0063909	1	0.0107116	0.041371	ATP binding [GO:0005524]; ATP hydrolysis activity [GO:0016887]; GTP binding [GO:0005525]; GTPase activity [GO:0003924]; protein kinase binding [GO:0019901]; small GTPase binding [GO:0031267]
P_damicornis	NW_020846005.1	701	428891	11301142-55-T/C	7.47628e-05	0.00530917	LOC113675923	419933	422167	Bifunctional 3'-5' exonuclease/ATP-dependent helicase WRN (DNA helicase, RecQ-like type 3) (RecQ protein-like 2) (Werner syndrome protein) [Includes: 3'-5' exonuclease (EC 3.1.-.-); ATP-dependent helicase (EC 3.6.4.12)]	GO:0016887	ATP hydrolysis activity	MF	152	0.0063909	1	0.0107116	0.041371	3'-5' DNA helicase activity [GO:0043138]; 3'-5' exonuclease activity [GO:0008408]; 3'-flap-structured DNA binding [GO:0070337]; 8-hydroxy-2'-deoxyguanosine DNA binding [GO:1905773]; ATP binding [GO:0005524]; ATP hydrolysis activity [GO:0016887]; bubble DNA binding [GO:0000405]; chromatin binding [GO:0003682]; DNA binding [GO:0003677]; DNA helicase activity [GO:0003678]; exonuclease activity [GO:0…
P_damicornis	NW_020844782.1	396	200889	45035252-25-T/C	8.25842e-05	0.0054041	LOC113668934	204897	216101	Mucolipin-3 (Transient receptor potential channel mucolipin 3) (TRPML3)	GO:0008289	lipid binding	MF	79	0.0063909	1	0.000113351	0.0119019	lipid binding [GO:0008289]; NAADP-sensitive calcium-release channel activity [GO:0072345]
P_damicornis	NW_020847569.1	1140	940952	39207924-25-C/T	8.44613e-05	0.0054041	LOC113685419	945236	946843	Adenosine receptor A2a	GO:0008289	lipid binding	MF	79	0.0063909	1	0.000113351	0.0119019	enzyme binding [GO:0019899]; G protein-coupled adenosine receptor activity [GO:0001609]; G protein-coupled receptor activity [GO:0004930]; identical protein binding [GO:0042802]; lipid binding [GO:0008289]
P_damicornis	NW_020843834.1	115	444414	11065337-66-C/T	8.2029e-05	0.0054041	LOC113686518	437867	453087	Nischarin (Imidazoline receptor 1) (I-1) (IR1) (Imidazoline receptor I-1-like protein) (Imidazoline-1 receptor) (I1R)	GO:0005178	integrin binding	MF	76	0.0118232	1	0.000128234	0.0133363	identical protein binding [GO:0042802]; integrin binding [GO:0005178]; phosphatidylinositol binding [GO:0035091]; protein kinase binding [GO:0019901]
P_damicornis	NW_020846294.1	787	36483	11068992-60-G/T	8.99197e-05	0.00560666	LOC113677977	29518	41786	Extracellular calcium-sensing receptor (CaSR) (Parathyroid cell calcium-sensing receptor) (PCaR1) (RaKCaR)	GO:0005178	integrin binding	MF	76	0.0118232	1	0.000128234	0.0133363	amino acid binding [GO:0016597]; calcium ion binding [GO:0005509]; G protein-coupled receptor activity [GO:0004930]; integrin binding [GO:0005178]; protein homodimerization activity [GO:0042803]; protein kinase binding [GO:0019901]; transmembrane transporter binding [GO:0044325]
P_damicornis	NW_020846294.1	787	36483	11068992-60-G/T	8.99197e-05	0.00560666	LOC113677976	23673	29230	Extracellular calcium-sensing receptor (CaSR) (Parathyroid cell calcium-sensing receptor) (PCaR1)	GO:0016597	amino acid binding	MF	15	0.0063909	1	0.0425587	0.0133363	amino acid binding [GO:0016597]; calcium ion binding [GO:0005509]; G protein-coupled receptor activity [GO:0004930]; protein homodimerization activity [GO:0042803]
P_damicornis	NW_020846294.1	787	36483	11068992-60-G/T	8.99197e-05	0.00560666	LOC113677977	29518	41786	Extracellular calcium-sensing receptor (CaSR) (Parathyroid cell calcium-sensing receptor) (PCaR1) (RaKCaR)	GO:0016597	amino acid binding	MF	15	0.0063909	1	0.0425587	0.0133363	amino acid binding [GO:0016597]; calcium ion binding [GO:0005509]; G protein-coupled receptor activity [GO:0004930]; integrin binding [GO:0005178]; protein homodimerization activity [GO:0042803]; protein kinase binding [GO:0019901]; transmembrane transporter binding [GO:0044325]
P_damicornis	NW_020845647.1	611	583839	39207995-9-T/A	9.26579e-05	0.00569574	LOC113673960	577587	588660	Alanine--tRNA ligase, cytoplasmic (EC 6.1.1.7) (Alanyl-tRNA synthetase) (AlaRS) (Protein sticky) (Sti)	GO:0000049	tRNA binding	MF	27	0.0118232	1	0.0304733	0.0133363	alanine-tRNA ligase activity [GO:0004813]; amino acid binding [GO:0016597]; aminoacyl-tRNA editing activity [GO:0002161]; ATP binding [GO:0005524]; Ser-tRNA(Ala) hydrolase activity [GO:0002196]; translation regulator activity [GO:0045182]; tRNA binding [GO:0000049]; zinc ion binding [GO:0008270]
P_damicornis	NW_020845647.1	611	583839	39207995-9-T/A	9.26579e-05	0.00569574	LOC113673960	577587	588660	Alanine--tRNA ligase, cytoplasmic (EC 6.1.1.7) (Alanyl-tRNA synthetase) (AlaRS) (Protein sticky) (Sti)	GO:0002196	Ser-tRNA(Ala) hydrolase activity	MF	1	0.0063909	1	0.0305262	0.0133363	alanine-tRNA ligase activity [GO:0004813]; amino acid binding [GO:0016597]; aminoacyl-tRNA editing activity [GO:0002161]; ATP binding [GO:0005524]; Ser-tRNA(Ala) hydrolase activity [GO:0002196]; translation regulator activity [GO:0045182]; tRNA binding [GO:0000049]; zinc ion binding [GO:0008270]
P_damicornis	NW_020845647.1	611	583839	39207995-9-T/A	9.26579e-05	0.00569574	LOC113673960	577587	588660	Alanine--tRNA ligase, cytoplasmic (EC 6.1.1.7) (Alanyl-tRNA synthetase) (AlaRS) (Protein sticky) (Sti)	GO:0016597	amino acid binding	MF	15	0.0063909	1	0.0425587	0.0133363	alanine-tRNA ligase activity [GO:0004813]; amino acid binding [GO:0016597]; aminoacyl-tRNA editing activity [GO:0002161]; ATP binding [GO:0005524]; Ser-tRNA(Ala) hydrolase activity [GO:0002196]; translation regulator activity [GO:0045182]; tRNA binding [GO:0000049]; zinc ion binding [GO:0008270]
P_damicornis	NW_020847110.1	1007	41199	39204833-9-A/T	9.53511e-05	0.00577019	LOC113682724	50083	52155	Adenosine receptor A2a	GO:0008289	lipid binding	MF	79	0.0063909	1	0.000113351	0.0119019	enzyme binding [GO:0019899]; G protein-coupled adenosine receptor activity [GO:0001609]; G protein-coupled receptor activity [GO:0004930]; identical protein binding [GO:0042802]; lipid binding [GO:0008289]
P_damicornis	NW_020845628.1	605	8433	11305842-13-G/A	0.000100114	0.0059657	LOC113673833	3558	15768	Multivesicular body subunit 12B (ESCRT-I complex subunit MVB12B) (Protein FAM125B)	GO:0008289	lipid binding	MF	79	0.0063909	1	0.000113351	0.0119019	lipid binding [GO:0008289]
P_damicornis	NW_020844940.1	434	95507	11070255-37-G/T	0.000108943	0.00629897	LOC113669960	104910	124828	Kinesin-like protein KIF14	GO:0016887	ATP hydrolysis activity	MF	152	0.0063909	1	0.0107116	0.041371	ATP binding [GO:0005524]; ATP hydrolysis activity [GO:0016887]; microtubule binding [GO:0008017]; microtubule motor activity [GO:0003777]; PDZ domain binding [GO:0030165]; plus-end-directed microtubule motor activity [GO:0008574]; protein kinase binding [GO:0019901]; tubulin binding [GO:0015631]
P_damicornis	NW_020843834.1	115	1022761	39206194-20-G/A	0.000142836	0.00772334	LOC113686609	1012220	1022998	Dynamin-1-like protein (EC 3.6.5.5)	GO:0008289	lipid binding	MF	79	0.0063909	1	0.000113351	0.0119019	GTP binding [GO:0005525]; GTP-dependent protein binding [GO:0030742]; GTPase activity [GO:0003924]; identical protein binding [GO:0042802]; lipid binding [GO:0008289]; microtubule binding [GO:0008017]; protein homodimerization activity [GO:0042803]; small GTPase binding [GO:0031267]; ubiquitin protein ligase binding [GO:0031625]
P_damicornis	NW_020844270.1	255	587975	39201511-12-G/A	0.000157369	0.00806133	LOC113666026	582520	593423	Probable ATP-dependent RNA helicase DDX31 (EC 3.6.4.13) (DEAD box protein 31)	GO:0016887	ATP hydrolysis activity	MF	152	0.0063909	1	0.0107116	0.041371	ATP binding [GO:0005524]; ATP hydrolysis activity [GO:0016887]; RNA binding [GO:0003723]; RNA helicase activity [GO:0003724]
P_damicornis	NW_020845673.1	616	187491	11067571-31-T/A	0.0001678	0.00823448	LOC113674139	172426	188968	Lactadherin (Breast epithelial antigen BA46) (HMFG) (MFGM) (Milk fat globule-EGF factor 8) (MFG-E8) (SED1) [Cleaved into: Lactadherin short form; Medin]	GO:0005178	integrin binding	MF	76	0.0118232	1	0.000128234	0.0133363	integrin binding [GO:0005178]; phosphatidylethanolamine binding [GO:0008429]; phosphatidylserine binding [GO:0001786]
P_damicornis	NW_020845673.1	616	187491	11067571-31-T/A	0.0001678	0.00823448	LOC113674140	189863	204539	Lactadherin (Breast epithelial antigen BA46) (HMFG) (MFGM) (Milk fat globule-EGF factor 8) (MFG-E8) (SED1) [Cleaved into: Lactadherin short form; Medin]	GO:0005178	integrin binding	MF	76	0.0118232	1	0.000128234	0.0133363	integrin binding [GO:0005178]; phosphatidylethanolamine binding [GO:0008429]; phosphatidylserine binding [GO:0001786]
P_damicornis	NW_020847750.1	1189	30417	11302137-59-G/A	0.000189996	0.00887616	LOC113686413	19345	22923	D-aminoacyl-tRNA deacylase 2 (EC 3.1.1.96) (Animalia-specific tRNA deacylase) (ATD) (D-tyrosyl-tRNA deacylase 2) (L-alanyl-tRNA deacylase)	GO:0000049	tRNA binding	MF	27	0.0118232	1	0.0304733	0.0133363	Ala-tRNA(Thr) hydrolase activity [GO:0106105]; D-tyrosyl-tRNA(Tyr) deacylase activity [GO:0051500]; tRNA binding [GO:0000049]
P_damicornis	NW_020847750.1	1189	30417	11302137-59-G/A	0.000189996	0.00887616	LOC113686413	19345	22923	D-aminoacyl-tRNA deacylase 2 (EC 3.1.1.96) (Animalia-specific tRNA deacylase) (ATD) (D-tyrosyl-tRNA deacylase 2) (L-alanyl-tRNA deacylase)	GO:0106105	Ala-tRNA(Thr) hydrolase activity	MF	1	0.0063909	1	0.0411032	0.0133363	Ala-tRNA(Thr) hydrolase activity [GO:0106105]; D-tyrosyl-tRNA(Tyr) deacylase activity [GO:0051500]; tRNA binding [GO:0000049]
P_damicornis	NW_020844981.1	443	52694	11068523-14-C/T	0.000220593	0.00974032	LOC113670249	49566	53857	Laminin subunit beta-1 (Laminin B1 chain) (Laminin-1 subunit beta) (Laminin-10 subunit beta) (Laminin-12 subunit beta) (Laminin-2 subunit beta) (Laminin-6 subunit beta) (Laminin-8 subunit beta)	GO:0005178	integrin binding	MF	76	0.0118232	1	0.000128234	0.0133363	extracellular matrix structural constituent [GO:0005201]; integrin binding [GO:0005178]; structural molecule activity [GO:0005198]
P_damicornis	NW_020844981.1	443	52694	11068523-14-C/T	0.000220593	0.00974032	LOC113670259	35364	47952	Lactadherin (MFGM) (Milk fat globule-EGF factor 8) (MFG-E8) (O-acetyl GD3 ganglioside synthase) (AGS) (SED1)	GO:0005178	integrin binding	MF	76	0.0118232	1	0.000128234	0.0133363	integrin binding [GO:0005178]; phosphatidylethanolamine binding [GO:0008429]; phosphatidylserine binding [GO:0001786]
P_damicornis	NW_020843442.1	21	205073	11303994-6-A/T	0.00023594	0.010131	LOC113666573	213365	223501	Iron-sulfur clusters transporter ABCB7, mitochondrial (ATP-binding cassette sub-family B member 7, mitochondrial)	GO:0042626	ATPase-coupled transmembrane transporter activity	MF	43	0.00910703	1	0.00141365	0.041371	ABC-type iron-sulfur cluster transporter activity [GO:0140481]; ATP binding [GO:0005524]; ATPase-coupled transmembrane transporter activity [GO:0042626]
P_damicornis	NW_020843442.1	21	205073	11303994-6-A/T	0.00023594	0.010131	LOC113666573	213365	223501	Iron-sulfur clusters transporter ABCB7, mitochondrial (ATP-binding cassette sub-family B member 7, mitochondrial)	GO:0140481	ABC-type iron-sulfur cluster transporter activity	MF	1	0.0063909	1	0.043781	0.041371	ABC-type iron-sulfur cluster transporter activity [GO:0140481]; ATP binding [GO:0005524]; ATPase-coupled transmembrane transporter activity [GO:0042626]
P_damicornis	NW_020847369.1	1085	33084	39197851-53-G/T	0.000268065	0.0110846	LOC113684278	27460	31468	Nucleic acid dioxygenase ALKBH1 (EC 1.14.11.-) (Alkylated DNA repair protein alkB homolog 1) (Alpha-ketoglutarate-dependent dioxygenase ABH1) (DNA 6mA demethylase) (DNA N6-methyl adenine demethylase ALKBH1) (EC 1.14.11.51) (DNA lyase ABH1) (EC 4.2.99.18) (DNA oxidative demethylase ALKBH1) (EC 1.14.11.33) (mRNA N(3)-methylcytidine demethylase) (EC 1.14.11.-) (tRNA N1-methyl adenine demethylase) (E…	GO:0070579	methylcytosine dioxygenase activity	MF	2	0.0063909	1	0.0215558	0.0133363	2-oxoglutarate-dependent dioxygenase activity [GO:0016706]; chemoattractant activity [GO:0042056]; class I DNA-(apurinic or apyrimidinic site) endonuclease activity [GO:0140078]; ferrous iron binding [GO:0008198]; methylcytosine dioxygenase activity [GO:0070579]; oxidative DNA demethylase activity [GO:0035516]; oxidative RNA demethylase activity [GO:0035515]; tRNA binding [GO:0000049]; tRNA demet…
P_damicornis	NW_020847369.1	1085	33084	39197851-53-G/T	0.000268065	0.0110846	LOC113684278	27460	31468	Nucleic acid dioxygenase ALKBH1 (EC 1.14.11.-) (Alkylated DNA repair protein alkB homolog 1) (Alpha-ketoglutarate-dependent dioxygenase ABH1) (DNA 6mA demethylase) (DNA N6-methyl adenine demethylase ALKBH1) (EC 1.14.11.51) (DNA lyase ABH1) (EC 4.2.99.18) (DNA oxidative demethylase ALKBH1) (EC 1.14.11.33) (mRNA N(3)-methylcytidine demethylase) (EC 1.14.11.-) (tRNA N1-methyl adenine demethylase) (E…	GO:0000049	tRNA binding	MF	27	0.0118232	1	0.0304733	0.0133363	2-oxoglutarate-dependent dioxygenase activity [GO:0016706]; chemoattractant activity [GO:0042056]; class I DNA-(apurinic or apyrimidinic site) endonuclease activity [GO:0140078]; ferrous iron binding [GO:0008198]; methylcytosine dioxygenase activity [GO:0070579]; oxidative DNA demethylase activity [GO:0035516]; oxidative RNA demethylase activity [GO:0035515]; tRNA binding [GO:0000049]; tRNA demet…
P_damicornis	NW_020847369.1	1085	33084	39197851-53-G/T	0.000268065	0.0110846	LOC113684278	27460	31468	Nucleic acid dioxygenase ALKBH1 (EC 1.14.11.-) (Alkylated DNA repair protein alkB homolog 1) (Alpha-ketoglutarate-dependent dioxygenase ABH1) (DNA 6mA demethylase) (DNA N6-methyl adenine demethylase ALKBH1) (EC 1.14.11.51) (DNA lyase ABH1) (EC 4.2.99.18) (DNA oxidative demethylase ALKBH1) (EC 1.14.11.33) (mRNA N(3)-methylcytidine demethylase) (EC 1.14.11.-) (tRNA N1-methyl adenine demethylase) (E…	GO:1990984	tRNA demethylase activity	MF	1	0.0063909	1	0.0464587	0.0133363	2-oxoglutarate-dependent dioxygenase activity [GO:0016706]; chemoattractant activity [GO:0042056]; class I DNA-(apurinic or apyrimidinic site) endonuclease activity [GO:0140078]; ferrous iron binding [GO:0008198]; methylcytosine dioxygenase activity [GO:0070579]; oxidative DNA demethylase activity [GO:0035516]; oxidative RNA demethylase activity [GO:0035515]; tRNA binding [GO:0000049]; tRNA demet…
P_damicornis	NW_020844919.1	426	31833	39200742-30-G/A	0.000291715	0.0118502	LOC113669860	39848	44199	Bactericidal permeability-increasing protein (BPI)	GO:0008289	lipid binding	MF	79	0.0063909	1	0.000113351	0.0119019	lipid binding [GO:0008289]; lipopolysaccharide binding [GO:0001530]
P_damicornis	NW_020847410.1	1098	252380	11067685-15-C/T	0.000294204	0.0118502	LOC113684519	228799	242687	PDZ domain-containing protein 8 (Sarcoma antigen NY-SAR-84/NY-SAR-104)	GO:0008289	lipid binding	MF	79	0.0063909	1	0.000113351	0.0119019	lipid binding [GO:0008289]; metal ion binding [GO:0046872]
P_damicornis	NW_020845501.1	574	96148	39204176-45-A/G	0.000301359	0.0119169	LOC113673042	102236	104957	Adenosine receptor A2a	GO:0008289	lipid binding	MF	79	0.0063909	1	0.000113351	0.0119019	alpha-actinin binding [GO:0051393]; enzyme binding [GO:0019899]; G protein-coupled adenosine receptor activity [GO:0001609]; G protein-coupled receptor activity [GO:0004930]; identical protein binding [GO:0042802]; lipid binding [GO:0008289]; protein-containing complex binding [GO:0044877]; type 5 metabotropic glutamate receptor binding [GO:0031802]
P_damicornis	NW_020845501.1	574	96148	39204176-45-A/G	0.000301359	0.0119169	LOC113673044	105780	121914	Adenosine receptor A2a	GO:0008289	lipid binding	MF	79	0.0063909	1	0.000113351	0.0119019	enzyme binding [GO:0019899]; G protein-coupled adenosine receptor activity [GO:0001609]; G protein-coupled receptor activity [GO:0004930]; identical protein binding [GO:0042802]; lipid binding [GO:0008289]
P_damicornis	NW_020844837.1	410	91901	14911567-9-T/C	0.000301002	0.0119169	LOC113669518	93982	114201	Disintegrin and metalloproteinase domain-containing protein 9 (ADAM 9) (EC 3.4.24.-) (Meltrin-gamma) (Metalloprotease/disintegrin/cysteine-rich protein 9) (Myeloma cell metalloproteinase)	GO:0005178	integrin binding	MF	76	0.0118232	1	0.000128234	0.0133363	collagen binding [GO:0005518]; integrin binding [GO:0005178]; laminin binding [GO:0043236]; metal ion binding [GO:0046872]; metalloendopeptidase activity [GO:0004222]; metalloendopeptidase activity involved in amyloid precursor protein catabolic process [GO:1902945]; metallopeptidase activity [GO:0008237]; protein kinase C binding [GO:0005080]; SH3 domain binding [GO:0017124]
P_damicornis	NW_020845941.1	685	93640	11299088-36-G/A	0.000306643	0.012052	LOC113675607	69540	91813	Probable phospholipid-transporting ATPase IIB (EC 7.6.2.1) (ATPase class II type 9B)	GO:0016887	ATP hydrolysis activity	MF	152	0.0063909	1	0.0107116	0.041371	ATP binding [GO:0005524]; ATP hydrolysis activity [GO:0016887]; ATPase-coupled intramembrane lipid transporter activity [GO:0140326]; magnesium ion binding [GO:0000287]
P_damicornis	NW_020847040.1	992	47383	84033843-50-A/G	0.000339671	0.0129646	LOC113682393	41024	46453	E3 ubiquitin-protein ligase rnf213-alpha (EC 2.3.2.27) (EC 3.6.4.-) (E3 ubiquitin-lipopolysaccharide ligase rnf213-alpha) (EC 2.3.2.-) (Mysterin-A) (Mysterin-alpha) (RING finger protein 213-A) (RING finger protein 213-alpha)	GO:0016887	ATP hydrolysis activity	MF	152	0.0063909	1	0.0107116	0.041371	ATP binding [GO:0005524]; ATP hydrolysis activity [GO:0016887]; metal ion binding [GO:0046872]; ubiquitin protein ligase activity [GO:0061630]; ubiquitin-protein transferase activity [GO:0004842]
P_damicornis	NW_020844403.1	293	271469	11067206-14-T/G	0.000368421	0.0138359	LOC113666660	257693	262471	Apolipoprotein L5 (Apolipoprotein L-V) (ApoL-V)	GO:0008289	lipid binding	MF	79	0.0063909	1	0.000113351	0.0119019	high-density lipoprotein particle binding [GO:0008035]; lipid binding [GO:0008289]
P_damicornis	NW_020846929.1	972	99643	11077077-40-A/G	0.000371218	0.0138962	LOC113681839	109134	121934	ATP-binding cassette sub-family C member 4 (EC 7.6.2.-) (EC 7.6.2.2) (EC 7.6.2.3) (MRP/cMOAT-related ABC transporter) (Multi-specific organic anion transporter B) (MOAT-B) (Multidrug resistance-associated protein 4)	GO:0042626	ATPase-coupled transmembrane transporter activity	MF	43	0.00910703	1	0.00141365	0.041371	15-hydroxyprostaglandin dehydrogenase (NAD+) activity [GO:0016404]; ABC-type bile acid transporter activity [GO:0015432]; ABC-type glutathione S-conjugate transporter activity [GO:0015431]; ABC-type transporter activity [GO:0140359]; ABC-type xenobiotic transporter activity [GO:0008559]; ATP binding [GO:0005524]; ATPase-coupled inorganic anion transmembrane transporter activity [GO:0043225]; ATPa…
P_damicornis	NW_020844538.1	331	227886	39205373-68-C/T	0.000491513	0.0168346	LOC113667516	210121	223600	Probable ATP-dependent RNA helicase DDX27 (EC 3.6.4.13) (DEAD box protein 27)	GO:0016887	ATP hydrolysis activity	MF	152	0.0063909	1	0.0107116	0.041371	ATP binding [GO:0005524]; ATP hydrolysis activity [GO:0016887]; RNA binding [GO:0003723]; RNA helicase activity [GO:0003724]
P_damicornis	NW_020844747.1	385	372314	39208900-40-G/A	0.000507058	0.0171656	LOC113668626	358663	371690	Alkaline phosphatase, tissue-nonspecific isozyme (AP-TNAP) (TNAP) (TNSALP) (EC 3.1.3.1) (Alkaline phosphatase liver/bone/kidney isozyme) (Phosphoamidase) (Phosphocreatine phosphatase) (EC 3.9.1.1)	GO:0016887	ATP hydrolysis activity	MF	152	0.0063909	1	0.0107116	0.041371	ADP phosphatase activity [GO:0043262]; alkaline phosphatase activity [GO:0004035]; ATP hydrolysis activity [GO:0016887]; calcium ion binding [GO:0005509]; inorganic diphosphate phosphatase activity [GO:0004427]; phosphoamidase activity [GO:0050187]; phosphoethanolamine phosphatase activity [GO:0052732]; pyridoxal phosphatase activity [GO:0033883]; pyrophosphatase activity [GO:0016462]
P_damicornis	NW_020846460.1	822	22323	11070712-29-C/T	0.000523456	0.0174101	LOC113678657	31470	37064	Fibroblast growth factor 1 (FGF-1) (Acidic fibroblast growth factor) (aFGF) (Endothelial cell growth factor) (ECGF) (Heparin-binding growth factor 1) (HBGF-1)	GO:0005178	integrin binding	MF	76	0.0118232	1	0.000128234	0.0133363	fibroblast growth factor receptor binding [GO:0005104]; growth factor activity [GO:0008083]; heparin binding [GO:0008201]; integrin binding [GO:0005178]; S100 protein binding [GO:0044548]
P_damicornis	NW_020846470.1	827	256050	11100853-58-A/G	0.000571907	0.0183504	LOC113678841	249483	259894	Lactadherin (MFGM) (Milk fat globule-EGF factor 8) (MFG-E8) (O-acetyl GD3 ganglioside synthase) (AGS) (SED1)	GO:0005178	integrin binding	MF	76	0.0118232	1	0.000128234	0.0133363	integrin binding [GO:0005178]; phosphatidylethanolamine binding [GO:0008429]; phosphatidylserine binding [GO:0001786]
P_damicornis	NW_020846761.1	915	80790	11071586-38-G/A	0.000578894	0.0185237	LOC113680625	83480	85829	Adenosine receptor A2a	GO:0008289	lipid binding	MF	79	0.0063909	1	0.000113351	0.0119019	alpha-actinin binding [GO:0051393]; enzyme binding [GO:0019899]; G protein-coupled adenosine receptor activity [GO:0001609]; G protein-coupled receptor activity [GO:0004930]; identical protein binding [GO:0042802]; lipid binding [GO:0008289]; protein-containing complex binding [GO:0044877]; type 5 metabotropic glutamate receptor binding [GO:0031802]
P_damicornis	NW_020846201.1	757	30135	11069667-64-A/G	0.000591944	0.0188381	LOC113677409	16741	27749	ATP-binding cassette sub-family C member 4 (EC 7.6.2.-) (EC 7.6.2.2) (EC 7.6.2.3) (Multidrug resistance-associated protein 4)	GO:0042626	ATPase-coupled transmembrane transporter activity	MF	43	0.00910703	1	0.00141365	0.041371	ABC-type bile acid transporter activity [GO:0015432]; ABC-type glutathione S-conjugate transporter activity [GO:0015431]; ABC-type xenobiotic transporter activity [GO:0008559]; alcohol transmembrane transporter activity [GO:0015665]; ATP binding [GO:0005524]; ATPase-coupled transmembrane transporter activity [GO:0042626]; efflux transmembrane transporter activity [GO:0015562]; glutathione transme…
P_damicornis	NW_020846063.1	717	490208	11066223-39-G/A	0.000602545	0.01902	LOC113676343	485670	492263	Frizzled-5 (Fz-5) (hFz5) (FzE5)	GO:0008289	lipid binding	MF	79	0.0063909	1	0.000113351	0.0119019	amyloid-beta binding [GO:0001540]; G protein-coupled receptor activity [GO:0004930]; lipid binding [GO:0008289]; protein kinase binding [GO:0019901]; protein-containing complex binding [GO:0044877]; ubiquitin protein ligase binding [GO:0031625]; Wnt receptor activity [GO:0042813]; Wnt-protein binding [GO:0017147]
P_damicornis	NW_020846063.1	717	490208	11066223-39-G/A	0.000602545	0.01902	LOC113676303	495293	504711	DNA replication licensing factor mcm7 (EC 3.6.4.12) (CDC47 homolog) (Minichromosome maintenance protein 7)	GO:0016887	ATP hydrolysis activity	MF	152	0.0063909	1	0.0107116	0.041371	ATP binding [GO:0005524]; ATP hydrolysis activity [GO:0016887]; DNA helicase activity [GO:0003678]; metal ion binding [GO:0046872]; single-stranded DNA binding [GO:0003697]
P_damicornis	NW_020847757.1	1191	174113	39203910-37-A/C	0.000641392	0.0197383	LOC113686459	180469	187514	Phospholipid-transporting ATPase IA (EC 7.6.2.1) (ATPase class I type 8A member 1) (Chromaffin granule ATPase II) (P4-ATPase flippase complex alpha subunit ATP8A1)	GO:0090556	phosphatidylserine floppase activity	MF	3	0.0145393	1	0.00388483	0.041371	ATP binding [GO:0005524]; ATP hydrolysis activity [GO:0016887]; ATPase-coupled cation transmembrane transporter activity [GO:0019829]; ATPase-coupled intramembrane lipid transporter activity [GO:0140326]; magnesium ion binding [GO:0000287]; phosphatidylserine flippase activity [GO:0140346]; phosphatidylserine floppase activity [GO:0090556]
P_damicornis	NW_020847757.1	1191	174113	39203910-37-A/C	0.000641392	0.0197383	LOC113686470	162832	180577	Phospholipid-transporting ATPase IA (EC 7.6.2.1) (ATPase class I type 8A member 1) (Chromaffin granule ATPase II) (P4-ATPase flippase complex alpha subunit ATP8A1)	GO:0090556	phosphatidylserine floppase activity	MF	3	0.0145393	1	0.00388483	0.041371	ATP binding [GO:0005524]; ATP hydrolysis activity [GO:0016887]; ATPase-coupled intramembrane lipid transporter activity [GO:0140326]; magnesium ion binding [GO:0000287]; phosphatidylserine flippase activity [GO:0140346]; phosphatidylserine floppase activity [GO:0090556]
P_damicornis	NW_020847757.1	1191	174113	39203910-37-A/C	0.000641392	0.0197383	LOC113686459	180469	187514	Phospholipid-transporting ATPase IA (EC 7.6.2.1) (ATPase class I type 8A member 1) (Chromaffin granule ATPase II) (P4-ATPase flippase complex alpha subunit ATP8A1)	GO:0140346	phosphatidylserine flippase activity	MF	2	0.0063909	1	0.00388483	0.041371	ATP binding [GO:0005524]; ATP hydrolysis activity [GO:0016887]; ATPase-coupled cation transmembrane transporter activity [GO:0019829]; ATPase-coupled intramembrane lipid transporter activity [GO:0140326]; magnesium ion binding [GO:0000287]; phosphatidylserine flippase activity [GO:0140346]; phosphatidylserine floppase activity [GO:0090556]
P_damicornis	NW_020847757.1	1191	174113	39203910-37-A/C	0.000641392	0.0197383	LOC113686470	162832	180577	Phospholipid-transporting ATPase IA (EC 7.6.2.1) (ATPase class I type 8A member 1) (Chromaffin granule ATPase II) (P4-ATPase flippase complex alpha subunit ATP8A1)	GO:0140346	phosphatidylserine flippase activity	MF	2	0.0063909	1	0.00388483	0.041371	ATP binding [GO:0005524]; ATP hydrolysis activity [GO:0016887]; ATPase-coupled intramembrane lipid transporter activity [GO:0140326]; magnesium ion binding [GO:0000287]; phosphatidylserine flippase activity [GO:0140346]; phosphatidylserine floppase activity [GO:0090556]
P_damicornis	NW_020847757.1	1191	174113	39203910-37-A/C	0.000641392	0.0197383	LOC113686459	180469	187514	Phospholipid-transporting ATPase IA (EC 7.6.2.1) (ATPase class I type 8A member 1) (Chromaffin granule ATPase II) (P4-ATPase flippase complex alpha subunit ATP8A1)	GO:0016887	ATP hydrolysis activity	MF	152	0.0063909	1	0.0107116	0.041371	ATP binding [GO:0005524]; ATP hydrolysis activity [GO:0016887]; ATPase-coupled cation transmembrane transporter activity [GO:0019829]; ATPase-coupled intramembrane lipid transporter activity [GO:0140326]; magnesium ion binding [GO:0000287]; phosphatidylserine flippase activity [GO:0140346]; phosphatidylserine floppase activity [GO:0090556]
P_damicornis	NW_020847757.1	1191	174113	39203910-37-A/C	0.000641392	0.0197383	LOC113686470	162832	180577	Phospholipid-transporting ATPase IA (EC 7.6.2.1) (ATPase class I type 8A member 1) (Chromaffin granule ATPase II) (P4-ATPase flippase complex alpha subunit ATP8A1)	GO:0016887	ATP hydrolysis activity	MF	152	0.0063909	1	0.0107116	0.041371	ATP binding [GO:0005524]; ATP hydrolysis activity [GO:0016887]; ATPase-coupled intramembrane lipid transporter activity [GO:0140326]; magnesium ion binding [GO:0000287]; phosphatidylserine flippase activity [GO:0140346]; phosphatidylserine floppase activity [GO:0090556]
P_damicornis	NW_020844133.1	211	46493	100399371-7-G/A	0.000672398	0.020398	LOC113665048	38778	40159	Adenosine receptor A2a	GO:0008289	lipid binding	MF	79	0.0063909	1	0.000113351	0.0119019	enzyme binding [GO:0019899]; G protein-coupled adenosine receptor activity [GO:0001609]; G protein-coupled receptor activity [GO:0004930]; identical protein binding [GO:0042802]; lipid binding [GO:0008289]
P_damicornis	NW_020846747.1	911	5921	11068768-16-G/T	0.000681471	0.0205664	LOC113680494	6979	18866	Activated CDC42 kinase 1 (ACK-1) (EC 2.7.10.2) (EC 2.7.11.1) (Activated CDC42 kinase 2) (Tyrosine kinase non-receptor protein 2)	GO:0005102	signaling receptor binding	MF	116	0.0118232	1	6.52482e-05	0.00691631	ATP binding [GO:0005524]; metal ion binding [GO:0046872]; non-membrane spanning protein tyrosine kinase activity [GO:0004715]; protein serine kinase activity [GO:0106310]; protein serine/threonine kinase activity [GO:0004674]; protein serine/threonine/tyrosine kinase activity [GO:0004712]; protein tyrosine kinase activity [GO:0004713]; signaling receptor binding [GO:0005102]
P_damicornis	NW_020846086.1	725	207490	14908441-33-T/C	0.00069273	0.0207987	LOC113676547	193844	200983	T-complex protein 1 subunit epsilon (TCP-1-epsilon) (CCT-epsilon)	GO:0016887	ATP hydrolysis activity	MF	152	0.0063909	1	0.0107116	0.041371	ATP binding [GO:0005524]; ATP hydrolysis activity [GO:0016887]; ATP-dependent protein folding chaperone [GO:0140662]; beta-tubulin binding [GO:0048487]; G-protein beta-subunit binding [GO:0031681]; mRNA 3'-UTR binding [GO:0003730]; mRNA 5'-UTR binding [GO:0048027]; unfolded protein binding [GO:0051082]
P_damicornis	NW_020844815.1	405	123497	11301131-58-G/A	0.000906918	0.0245761	LOC113669177	111096	124058	Laminin subunit alpha-2 (Laminin M chain) (Laminin-12 subunit alpha) (Laminin-2 subunit alpha) (Laminin-4 subunit alpha) (Merosin heavy chain)	GO:0005102	signaling receptor binding	MF	116	0.0118232	1	6.52482e-05	0.00691631	extracellular matrix structural constituent [GO:0005201]; signaling receptor binding [GO:0005102]; structural molecule activity [GO:0005198]
P_damicornis	NW_020844815.1	405	123497	11301131-58-G/A	0.000906918	0.0245761	LOC113669179	124143	136830	Calcium and integrin-binding family member 2 (Kinase-interacting protein 2) (KIP 2)	GO:0005178	integrin binding	MF	76	0.0118232	1	0.000128234	0.0133363	calcium ion binding [GO:0005509]; integrin binding [GO:0005178]; magnesium ion binding [GO:0000287]; protein homodimerization activity [GO:0042803]; protein-containing complex binding [GO:0044877]
P_damicornis	NW_020847164.1	1017	435136	39211628-44-G/A	0.00109424	0.0277947	LOC113682970	430946	445245	RNA helicase Mov10l1 (EC 3.6.4.13) (Moloney leukemia virus 10-like protein 1) (MOV10-like protein 1)	GO:0016887	ATP hydrolysis activity	MF	152	0.0063909	1	0.0107116	0.041371	ATP binding [GO:0005524]; ATP hydrolysis activity [GO:0016887]; magnesium ion binding [GO:0000287]; RNA binding [GO:0003723]; RNA helicase activity [GO:0003724]
P_damicornis	NW_020846445.1	818	77523	11071619-53-C/T	0.00115476	0.0284579	LOC113678584	87077	91952	PRKCA-binding protein (Protein interacting with C kinase 1) (Protein kinase C-alpha-binding protein)	GO:0005102	signaling receptor binding	MF	116	0.0118232	1	6.52482e-05	0.00691631	actin filament binding [GO:0051015]; Arp2/3 complex binding [GO:0071933]; cytoskeletal protein binding [GO:0008092]; enzyme binding [GO:0019899]; ephrin receptor binding [GO:0046875]; G protein-coupled glutamate receptor binding [GO:0035256]; G protein-coupled receptor binding [GO:0001664]; GTPase binding [GO:0051020]; identical protein binding [GO:0042802]; ionotropic glutamate receptor binding …
P_damicornis	NW_020844270.1	255	244174	39206393-50-C/T	0.00125031	0.0295705	LOC113666046	243511	249896	Solute carrier family 22 member 3 (Organic cation transporter 3)	GO:0015101	organic cation transmembrane transporter activity	MF	3	0.0063909	1	0.0302603	0.00691631	dopamine:sodium symporter activity [GO:0005330]; monoamine transmembrane transporter activity [GO:0008504]; neurotransmitter transmembrane transporter activity [GO:0005326]; organic anion transmembrane transporter activity [GO:0008514]; organic cation transmembrane transporter activity [GO:0015101]; quaternary ammonium group transmembrane transporter activity [GO:0015651]; toxin transmembrane tra…
P_damicornis	NW_020844270.1	255	244174	39206393-50-C/T	0.00125031	0.0295705	LOC113666046	243511	249896	Solute carrier family 22 member 3 (Organic cation transporter 3)	GO:0019534	toxin transmembrane transporter activity	MF	6	0.0063909	1	0.0302603	0.00691631	dopamine:sodium symporter activity [GO:0005330]; monoamine transmembrane transporter activity [GO:0008504]; neurotransmitter transmembrane transporter activity [GO:0005326]; organic anion transmembrane transporter activity [GO:0008514]; organic cation transmembrane transporter activity [GO:0015101]; quaternary ammonium group transmembrane transporter activity [GO:0015651]; toxin transmembrane tra…
P_damicornis	NW_020845867.1	673	980974	84033972-6-C/T	0.00125065	0.0295705	LOC113675356	975711	981187	ATP-dependent RNA helicase DDX51 (EC 3.6.4.13) (DEAD box protein 51)	GO:0016887	ATP hydrolysis activity	MF	152	0.0063909	1	0.0107116	0.041371	ATP binding [GO:0005524]; ATP hydrolysis activity [GO:0016887]; RNA binding [GO:0003723]; RNA helicase activity [GO:0003724]
P_damicornis	NW_020844827.1	409	892881	11070072-34-A/C	0.00130006	0.0303009	LOC113669395	902358	925927	Structural maintenance of chromosomes flexible hinge domain-containing protein 1 (SMC hinge domain-containing protein 1) (EC 3.6.1.-)	GO:0016887	ATP hydrolysis activity	MF	152	0.0063909	1	0.0107116	0.041371	ATP binding [GO:0005524]; ATP hydrolysis activity [GO:0016887]; DNA binding [GO:0003677]; protein homodimerization activity [GO:0042803]
P_damicornis	NW_020844806.1	404	141011	39204792-30-A/G	0.00137229	0.0314267	LOC113669152	150114	157636	Activating transcription factor 7-interacting protein 1 (ATFa-associated modulator) (mAM) (MBD1-containing chromatin-associated factor 1)	GO:0016887	ATP hydrolysis activity	MF	152	0.0063909	1	0.0107116	0.041371	ATP hydrolysis activity [GO:0016887]; transcription coregulator activity [GO:0003712]; transcription corepressor activity [GO:0003714]
P_damicornis	NW_020844265.1	252	12052	11069237-20-A/T	0.0014059	0.0320706	LOC113665899	4598	11236	Transient receptor potential cation channel subfamily V member 4 (TrpV4) (Osm-9-like TRP channel 4) (OTRPC4) (Vanilloid receptor-related osmotically-activated channel) (VR-OAC)	GO:0008289	lipid binding	MF	79	0.0063909	1	0.000113351	0.0119019	actin binding [GO:0003779]; actin filament binding [GO:0051015]; alpha-tubulin binding [GO:0043014]; ATP binding [GO:0005524]; beta-tubulin binding [GO:0048487]; calcium channel activity [GO:0005262]; calmodulin binding [GO:0005516]; cation channel activity [GO:0005261]; identical protein binding [GO:0042802]; ion channel activity [GO:0005216]; lipid binding [GO:0008289]; metal ion binding [GO:00…
P_damicornis	NW_020846706.1	899	151873	11097277-19-A/T	0.00146736	0.0329575	LOC113680294	144134	145664	Laminin subunit alpha-2 (Laminin M chain) (Laminin-12 subunit alpha) (Laminin-2 subunit alpha) (Laminin-4 subunit alpha) (Merosin heavy chain)	GO:0005102	signaling receptor binding	MF	116	0.0118232	1	6.52482e-05	0.00691631	extracellular matrix structural constituent [GO:0005201]; signaling receptor binding [GO:0005102]
P_damicornis	NW_020846706.1	899	151873	11097277-19-A/T	0.00146736	0.0329575	LOC113680290	152439	154857	Laminin subunit beta-1 (Laminin B1 chain) (Laminin-1 subunit beta) (Laminin-10 subunit beta) (Laminin-12 subunit beta) (Laminin-2 subunit beta) (Laminin-6 subunit beta) (Laminin-8 subunit beta)	GO:0005178	integrin binding	MF	76	0.0118232	1	0.000128234	0.0133363	extracellular matrix structural constituent [GO:0005201]; integrin binding [GO:0005178]; structural molecule activity [GO:0005198]
P_damicornis	NW_020843474.1	29	3548	11073281-12-T/G	0.00150101	0.0333289	LOC113667782	5876	12528	DNA replication licensing factor mcm5-A (xMCM5-A) (EC 3.6.4.12) (CDC46 homolog A) (xCDC46-A) (CDC46p) (p92)	GO:0016887	ATP hydrolysis activity	MF	152	0.0063909	1	0.0107116	0.041371	ATP binding [GO:0005524]; ATP hydrolysis activity [GO:0016887]; DNA helicase activity [GO:0003678]; DNA replication origin binding [GO:0003688]
P_damicornis	NW_020847248.1	1044	1790847	14909420-40-C/A	0.0017394	0.036803	LOC113683391	1797391	1819763	Unconventional myosin-Ie (Unconventional myosin 1E)	GO:0016887	ATP hydrolysis activity	MF	152	0.0063909	1	0.0107116	0.041371	actin filament binding [GO:0051015]; ATP binding [GO:0005524]; ATP hydrolysis activity [GO:0016887]; calmodulin binding [GO:0005516]; microfilament motor activity [GO:0000146]; phosphatidylinositol binding [GO:0035091]; protein-containing complex binding [GO:0044877]
P_damicornis	NW_020844683.1	369	91390	14908220-61-T/C	0.00177073	0.0373306	LOC113668364	76993	84118	26S proteasome regulatory subunit 4 (P26s4)	GO:0016887	ATP hydrolysis activity	MF	152	0.0063909	1	0.0107116	0.041371	ATP binding [GO:0005524]; ATP hydrolysis activity [GO:0016887]; proteasome-activating activity [GO:0036402]
P_damicornis	NW_020844487.1	314	204059	39199245-29-A/C	0.00180153	0.0377077	LOC113667050	185509	195200	Pachytene checkpoint protein 2 homolog (Thyroid hormone receptor interactor 13 homolog) (Thyroid receptor-interacting protein 13 homolog) (TR-interacting protein 13 homolog) (TRIP-13 homolog)	GO:0016887	ATP hydrolysis activity	MF	152	0.0063909	1	0.0107116	0.041371	ATP binding [GO:0005524]; ATP hydrolysis activity [GO:0016887]
P_damicornis	NW_020844063.1	192	132223	11066196-5-G/T	0.00188088	0.0382284	LOC113664769	126359	161411	Low-density lipoprotein receptor-related protein 6 (LRP-6)	GO:0005102	signaling receptor binding	MF	116	0.0118232	1	6.52482e-05	0.00691631	coreceptor activity involved in canonical Wnt signaling pathway [GO:1904928]; coreceptor activity involved in Wnt signaling pathway [GO:0071936]; frizzled binding [GO:0005109]; identical protein binding [GO:0042802]; kinase inhibitor activity [GO:0019210]; low-density lipoprotein particle receptor activity [GO:0005041]; protein homodimerization activity [GO:0042803]; signaling receptor binding [G…
P_damicornis	NW_020844063.1	192	132223	11066196-5-G/T	0.00188088	0.0382284	LOC113664784	114416	123949	Low-density lipoprotein receptor-related protein 6 (LRP-6)	GO:0005102	signaling receptor binding	MF	116	0.0118232	1	6.52482e-05	0.00691631	coreceptor activity involved in canonical Wnt signaling pathway [GO:1904928]; coreceptor activity involved in Wnt signaling pathway [GO:0071936]; frizzled binding [GO:0005109]; identical protein binding [GO:0042802]; kinase inhibitor activity [GO:0019210]; low-density lipoprotein particle receptor activity [GO:0005041]; protein homodimerization activity [GO:0042803]; signaling receptor binding [G…
P_damicornis	NW_020844063.1	192	132223	11066196-5-G/T	0.00188088	0.0382284	LOC113664769	126359	161411	Low-density lipoprotein receptor-related protein 6 (LRP-6)	GO:0019210	kinase inhibitor activity	MF	3	0.0063909	1	0.0240663	0.00691631	coreceptor activity involved in canonical Wnt signaling pathway [GO:1904928]; coreceptor activity involved in Wnt signaling pathway [GO:0071936]; frizzled binding [GO:0005109]; identical protein binding [GO:0042802]; kinase inhibitor activity [GO:0019210]; low-density lipoprotein particle receptor activity [GO:0005041]; protein homodimerization activity [GO:0042803]; signaling receptor binding [G…
P_damicornis	NW_020844063.1	192	132223	11066196-5-G/T	0.00188088	0.0382284	LOC113664784	114416	123949	Low-density lipoprotein receptor-related protein 6 (LRP-6)	GO:0019210	kinase inhibitor activity	MF	3	0.0063909	1	0.0240663	0.00691631	coreceptor activity involved in canonical Wnt signaling pathway [GO:1904928]; coreceptor activity involved in Wnt signaling pathway [GO:0071936]; frizzled binding [GO:0005109]; identical protein binding [GO:0042802]; kinase inhibitor activity [GO:0019210]; low-density lipoprotein particle receptor activity [GO:0005041]; protein homodimerization activity [GO:0042803]; signaling receptor binding [G…
P_damicornis	NW_020844063.1	192	132223	11066196-5-G/T	0.00188088	0.0382284	LOC113664769	126359	161411	Low-density lipoprotein receptor-related protein 6 (LRP-6)	GO:0019534	toxin transmembrane transporter activity	MF	6	0.0063909	1	0.0302603	0.00691631	coreceptor activity involved in canonical Wnt signaling pathway [GO:1904928]; coreceptor activity involved in Wnt signaling pathway [GO:0071936]; frizzled binding [GO:0005109]; identical protein binding [GO:0042802]; kinase inhibitor activity [GO:0019210]; low-density lipoprotein particle receptor activity [GO:0005041]; protein homodimerization activity [GO:0042803]; signaling receptor binding [G…
P_damicornis	NW_020844063.1	192	132223	11066196-5-G/T	0.00188088	0.0382284	LOC113664784	114416	123949	Low-density lipoprotein receptor-related protein 6 (LRP-6)	GO:0019534	toxin transmembrane transporter activity	MF	6	0.0063909	1	0.0302603	0.00691631	coreceptor activity involved in canonical Wnt signaling pathway [GO:1904928]; coreceptor activity involved in Wnt signaling pathway [GO:0071936]; frizzled binding [GO:0005109]; identical protein binding [GO:0042802]; kinase inhibitor activity [GO:0019210]; low-density lipoprotein particle receptor activity [GO:0005041]; protein homodimerization activity [GO:0042803]; signaling receptor binding [G…
P_damicornis	NW_020847040.1	992	21394	11065464-52-T/A	0.00213453	0.0407355	LOC113682400	14499	36051	E3 ubiquitin-protein ligase RNF213 (EC 2.3.2.27) (EC 3.6.4.-) (E3 ubiquitin-lipopolysaccharide ligase RNF213) (EC 2.3.2.-) (Mysterin) (RING finger protein 213)	GO:0016887	ATP hydrolysis activity	MF	152	0.0063909	1	0.0107116	0.041371	ATP binding [GO:0005524]; ATP hydrolysis activity [GO:0016887]; metal ion binding [GO:0046872]; ubiquitin protein ligase activity [GO:0061630]; ubiquitin-protein transferase activity [GO:0004842]
P_damicornis	NW_020846447.1	819	10336	100408000-47-G/A	0.00232469	0.0427912	LOC113678602	9570	17141	T-complex protein 1 subunit delta (TCP-1-delta) (CCT-delta)	GO:0016887	ATP hydrolysis activity	MF	152	0.0063909	1	0.0107116	0.041371	ATP binding [GO:0005524]; ATP hydrolysis activity [GO:0016887]; ATP-dependent protein folding chaperone [GO:0140662]; protein folding chaperone [GO:0044183]; unfolded protein binding [GO:0051082]
P_damicornis	NW_020844248.1	248	202769	11092201-12-C/G	0.00234402	0.0429775	LOC113665801	210467	217026	tRNA wybutosine-synthesizing protein 5 (EC 1.14.11.42) (tRNA(Phe) (7-(3-amino-3-carboxypropyl)wyosine(37)-C(2))-hydroxylase)	GO:0000049	tRNA binding	MF	27	0.0118232	1	0.0304733	0.0133363	2-oxoglutarate-dependent dioxygenase activity [GO:0016706]; iron ion binding [GO:0005506]; protein homodimerization activity [GO:0042803]; tRNA binding [GO:0000049]; tRNAPhe (7-(3-amino-3-carboxypropyl)wyosine37-C2)-hydroxylase activity [GO:0102524]
P_damicornis	NW_020846727.1	903	22369	39193954-18-G/A	0.00260297	0.045854	LOC113680371	15424	19971	Equilibrative nucleoside transporter 4 (hENT4) (Plasma membrane monoamine transporter) (Solute carrier family 29 member 4)	GO:0015101	organic cation transmembrane transporter activity	MF	3	0.0063909	1	0.0302603	0.00691631	cation transmembrane transporter activity [GO:0008324]; efflux transmembrane transporter activity [GO:0015562]; monoamine transmembrane transporter activity [GO:0008504]; neurotransmitter transmembrane transporter activity [GO:0005326]; nucleoside transmembrane transporter activity [GO:0005337]; organic acid transmembrane transporter activity [GO:0005342]; organic cation transmembrane transporter…
P_damicornis	NW_020846727.1	903	22369	39193954-18-G/A	0.00260297	0.045854	LOC113680371	15424	19971	Equilibrative nucleoside transporter 4 (hENT4) (Plasma membrane monoamine transporter) (Solute carrier family 29 member 4)	GO:0019534	toxin transmembrane transporter activity	MF	6	0.0063909	1	0.0302603	0.00691631	cation transmembrane transporter activity [GO:0008324]; efflux transmembrane transporter activity [GO:0015562]; monoamine transmembrane transporter activity [GO:0008504]; neurotransmitter transmembrane transporter activity [GO:0005326]; nucleoside transmembrane transporter activity [GO:0005337]; organic acid transmembrane transporter activity [GO:0005342]; organic cation transmembrane transporter…
P_damicornis	NW_020846727.1	903	22369	39193954-18-G/A	0.00260297	0.045854	LOC113680386	21178	39266	Heat shock protein 75 kDa, mitochondrial (HSP 75) (TNFR-associated protein 1) (Tumor necrosis factor type 1 receptor-associated protein) (TRAP-1)	GO:0016887	ATP hydrolysis activity	MF	152	0.0063909	1	0.0107116	0.041371	ATP binding [GO:0005524]; ATP hydrolysis activity [GO:0016887]; ATP-dependent protein folding chaperone [GO:0140662]; protein kinase binding [GO:0019901]; RNA binding [GO:0003723]; unfolded protein binding [GO:0051082]
P_damicornis	NW_020843402.1	11	1183810	11305501-7-C/T	0.00281773	0.0485391	LOC113664338	1173431	1176480	Fibroblast growth factor 20 (FGF-20)	GO:0005102	signaling receptor binding	MF	116	0.0118232	1	6.52482e-05	0.00691631	fibroblast growth factor receptor binding [GO:0005104]; growth factor activity [GO:0008083]; heparan sulfate proteoglycan binding [GO:0043395]; receptor-receptor interaction [GO:0090722]; signaling receptor binding [GO:0005102]
P_damicornis	NW_020844418.1	297	143667	39202015-14-C/A	0.00287923	0.0489488	LOC113666783	134986	139880	Obg-like ATPase 1	GO:0016887	ATP hydrolysis activity	MF	152	0.0063909	1	0.0107116	0.041371	ATP binding [GO:0005524]; ATP hydrolysis activity [GO:0016887]; GTP binding [GO:0005525]; metal ion binding [GO:0046872]; ribosomal large subunit binding [GO:0043023]; ribosome binding [GO:0043022]
